# Supplementary material for: Gene activation guided by nascent RNA-bound transcription factors
Source: Nat Commun. 2022 Nov 28;13:7329. doi: 10.1038/s41467-022-35041-7 (PMC9705438; doi:10.1038/s41467-022-35041-7)
Supplement: Supplementary file 9 — Source Data [file 41467_2022_35041_MOESM9_ESM.zip › Source data files/Source data of Narta.xlsx]

## Sheet: Fig. 1d
Group	Burst amplitude of H2B transcripts (-Narta) (total intensity of each foci)	Burst amplitude of H2B transcripts (+Narta) (total intensity of each foci)	Group	Burst duration of H2B transcripts (-Narta) (min)	Burst duration of H2B transcripts (+Narta) (min)	Group	Pause duration of H2B transcripts (-Narta) (min)	Pause duration of H2B transcripts (+Narta) (min)
	18.617	113.344		2	6		2	2
	22.885	49.045		2	6		2	2
	7.36	97.5		2	6		2	2
	15.593	109.135		2	8		2	4
	17.676	77		2	10		2	6
	7.931	82.459		2	12		2	6
	11.459	62.5		2	16		2	6
	9.006	129.294		2	18		2	6
	23.927	86.293		2	20		2	6
	21.239	58.381		2	20		2	8
	15.66	93.588		2	22		2	10
	4.503	49.714		2	22		2	10
	14.988	61.091		2	24		4	10
	5.478	55.9		2	24		4	10
	12.064	48.955		2	26		4	10
	9.578	73.783		2	30		4	10
	21.776	84.966		2	34		4	12
	15.022	54.556		2	40		4	14
	15.862	42.333		2	44		4	14
	19.726	37.929		2	46		4	16
	12.77	38.909		2	46		4	24
	30.144	55.462		2	50		4	34
	26.111	83.227		2	50		4	40
	19.928	50.818		2	54		4	46
	9.107	87.458		2	58		4	50
	12.837	139.357		4	62		4	58
	12.266	44.389		4	62		4
	7.528	62.656		4	72		4
	9.981	88.907		4	76		4
	20.432	70.409		4	80		4
	11.123	54.842		4	108		4
	10.687	76.96		4	110		4
	21.205	75.083		4	112		4
	14.786	89.711		4	112		4
	14.35	87.935		4	118		4
	22.045	72.188		4	120		4
	7.729	37.833		4	120		4
	14.282	54.696		4	120		4
	6.486	48.286		4	120		4
	10.821	46.128		4	120		4
	10.72	52.133		4	120		4
	29.808	30.4		4	120		4
	16.904	42.917		4	120		6
	28.934	49.792		4	120		6
	10.519	68.077		4	120		6
	16.534	69.559		4	120		6
	9.645	66.692		4	120		6
	7.36	66.548		4	120		6
	12.837	95.115		6	120		6
	6.183	48.824		6	120		6
	9.443	28.296		6	120		6
	10.552	28.497		6	120		6
	9.141	13.207		6	120		6
	16.736	33.874		6	120		6
	6.452	18.046		6	120		6
	17.072	10.687		6	120		6
	20.768			6	120		6
	6.721			6	120		6
	22.213			6	120		6
	4.738			6	120		6
	7.192			6	120		8
	13.14			6	120		8
	18.416			6	120		8
	14.013			6	120		8
				6	120		8
				8	120		8
				8	120		8
Group	Burst duration of H2B transcripts (-Narta) (mean time/min)	Burst duration of H2B transcripts (-Narta) (mean time/min)		8	120		8
	12.49min	81.82min		8			8
				8			8
Group	Pause duration of H2B transcripts (-Narta) (mean time/min)	Pause duration of H2B transcripts (-Narta) (mean time/min)		8			10
	20.94min	16.00min		8			10
				8			10
				8			10
				8			10
				8			10
				8			10
				8			10
				8			10
				8			12
				8			12
				8			12
				8			12
				8			12
				8			12
				10			12
				10			12
				10			12
				10			12
				10			14
				10			14
				10			14
				10			14
				10			14
				10			14
				10			14
				10			14
				10			14
				10			16
				10			16
				10			16
				10			16
				10			16
				10			16
				12			16
				12			16
				12			18
				12			18
				12			18
				12			18
				12			18
				12			18
				12			18
				12			18
				12			18
				12			20
				14			20
				14			22
				14			22
				14			22
				14			22
				14			22
				14			22
				14			22
				14			22
				14			24
				14			24
				14			24
				14			24
				14			24
				14			26
				16			26
				16			26
				16			28
				16			28
				16			28
				16			28
				16			28
				16			30
				16			32
				16			34
				16			36
				18			36
				18			36
				18			38
				18			38
				18			38
				18			38
				18			40
				20			40
				20			42
				20			42
				20			42
				22			42
				22			42
				22			42
				24			44
				24			44
				24			46
				24			50
				24			50
				26			50
				28			54
				28			54
				28			54
				30			56
				32			56
				34			60
				34			62
				34			64
				38			66
				58			66
				60			68
				64			68
				66			70
				66			76
				68			80
							84
							86
							90
							92

## Sheet: Fig. 1e
Group	mRNA abundance of H2B transcripts (-Narta) fold change	mRNA abundance of H2B transcripts (+Narta) fold change
	1.29	5.04
	1.25	4.48
	1.31	4.86
Group	Flourescent intensity of H2B-BFP (-Narta) (mean intensity)	Flourescent intensity of H2B-BFP (+Narta) (mean intensity)
	6.564	54.814
	6.732	106.331
	8.168	43.697
	5.238	88.963
	7.563	35.3
	5.849	45.769
	5.737	82.473
	6.876	53.503
	6.361	57.129
	4.699	84.08
	4.707	60.131
	5.791	69.537
	6.762	56.043
	6.378	57.016
	5.401	34.476
	4.209	92.208
	6.074	94.775
	4.597	34.195
	5.007	70.162
	5.459	41.402
	4.338	43.435
	5.323	45.362
	4.332	69.595
	3.867	24.854
	4.833	25.984
	4.681	35.135
	5.608	14.992
	4.726	56.426
	5.531	25.3
	4.372	66.206
	4.015	22.408
	4.969	28.955
	8.113	39.796
	8.267	22.309
	5.331	22.342
	5.136	38.162
	4.81	41.189
	4.322	41.671
	3.96	43.391
	5.219	44.434
	4.604	41.34
	5.047	49.727
	4.666	62.665
	5.007	60.935
	4.148	17.002
	8.64	21.244
	4.628	53.727
	4.645	58.099
	3.6	38.07
	3.626	34.009
	3.532	48.54
	6.365	37.748
	4.747	33.058
	4.527	35.809
	7.239	42.644
	3.986	36.681
	6.369	37.353
	4.691	12.368
	4.222	19.23
	5.883	17.462
	3.43	13.599
	3.698	34.74
	3.064	37.191
	3.213	62.957
	3.616	29.47
	5.53	36.331
	3.81	58.319
	3.897	21.288
	5.665	14.885
	3.687	39.828
	4.303	11.934
	4.587	28.743
	4.087	26.861
	4.278	50.671
	5.686	12.415
	7.206	45.986
	5.593	10.164
	5.865	19.665
	4.83	26.693
	5.382	59.716
	4.418	32.759
	5.957	63.173
	4.739	44.084
	5.473	42.299
	5.496	29.704
	3.452	32.071
	4.568	54.264
	5.59	58.923
	8.812	43.518
	9.791	24.982
	9.446	42.427
	8.473	80.257
	10.827	50.594
	9.625	26.514
	7.115	36.768
	4.276	21.872
	3.82	16.583
	3.825	27.963
	4.602	41.328
	4.128	37.896

## Sheet: Fig. 1g
Group	Flourescent intensity of HSPA1A-BFP (-Narta) (mean intensity)	Flourescent intensity of HSPA1A-BFP (+Narta) (mean intensity)		Group	Flourescent intensity of HSPB1-BFP (-Narta) (mean intensity)	Flourescent intensity of HSPB1-BFP (+Narta) (mean intensity)		Group	Flourescent intensity of BAG3-BFP (-Narta) (mean intensity)	Flourescent intensity of BAG3-BFP (+Narta) (mean intensity)		Group	Flourescent intensity of BFP-LMNA (-Narta) (mean intensity)	Flourescent intensity of BFP-LMNA (+Narta) (mean intensity)		Group	Flourescent intensity of BFP-SEC61B (-Narta) (mean intensity)	Flourescent intensity of BFP-SEC61B (+Narta) (mean intensity)		Group	Flourescent intensity of BFP-CLTA (-Narta) (mean intensity)	Flourescent intensity of BFP-CLTA (+Narta) (mean intensity)
	3.525	85.357			2.736	30.051			7.258	11.219			6.35672	23.4182			16.182	41.664			6.111	16.346
	3.872	235.352			2.49	30.861			6.817	9.152			5.00671	26.5653			18.46	47.279			6.399	17.431
	4.994	201.834			2.518	10.655			7.544	14.295			4.05424	29.7279			16.685	49.537			6.292	15.173
	4.905	217.461			2.401	48.453			6.739	10.892			6.56186	27.7064			18.043	29.549			5.629	34.024
	6.128	96.516			2.466	41.146			6.024	13.344			5.45727	15.4024			17.793	81.236			6.572	41.426
	7.663	100.727			2.52	60.934			6.55	19.653			6.7365	15.9573			16.105	115.689			8.163	77.394
	6.575	99.361			2.769	24.589			6.61	13.268			4.61391	90.3902			16.914	47.975			8.838	49.973
	8.055	118.153			2.659	23.598			6.679	24.306			7.89123	47.5399			19.21	83.25			7.92	41.171
	6.754	100.325			2.564	27.689			6.874	10.646			4.68601	39.0626			19.033	69.359			4.978	43.277
	6.82	84.426			3.348	71.269			7.31	13.188			4.44817	54.176			27.45	39.414			6.201	50.739
	7.307	107.46			3.395	12.876			6.828	11.019			5.97272	77.1026			24.517	25.509			11.566	25.336
	7.652	109.179			2.981	49.708			7.587	10.969			4.97105	34.5325			22.416	21.211			8.248	38.823
	6.945	68.806			3.11	19.788			6.623	32.917			5.13454	29.4018			16.668	61.47			7.704	26.314
	7.003	125.009			2.812	5.737			5.997	12.87			5.3643	21.3532			16.209	89.522			6.157	31.443
	7.099	117.038			2.717	5.714			6.509	15.116			5.75845	52.5455			17.061	34.276			5.625	33.748
	2.784	45.141			2.578	49.12			6.791	36.151			5.57395	58.4751			18.706	37.118			5.718	34.261
	2.891	131.31			2.885	105.405			6.137	20.588			6.7115	128.636			17.357	107.721			7.462	18.68
	2.781	90.279			2.381	25.386			6.211	9.252			6.21901	59.8199			19.464	95.549			7.153	49.56
	2.792	84.72			2.198	47.137			6.424	10.931			7.31369	31.5464			16.115	33.565			8.065	26.765
	3.184	86.438			2.17	56.038			5.958	21.872			6.09274	79.1165			19.373	65.243			7.759	29.086
	3.238	91.279			2.549	15.324			5.085	16.771			6.95905	124.231			20.096	37.351			7.312	42.083
	3.762	92.439			2.8	73.159			5.214	14.999			5.87247	64.5517			17.654	20.045			8.545	20.342
	4.097	65.622			2.668	64.21			5.455	31.386			6.63248	65.6189			22.613	49.835			6.468	30.182
	3.291	73.057			2.463	45.077			5.331	12.919			6.19015	29.5698			20.701	69.756			7.186	34.863
	2.89	59.579			2.745	27.394			5.391	21.908			6.00156	22.2803			20.225	47.184			5.52	28.529
	3.113	67.909			2.943	70.837			4.312	30.983			5.69714	36.9029			19.939	28.885			9.101	27.046
	2.382	73.317			2.411	70.608			5.068	23.819			4.25581	37.353			22.501	95.547			8.218	51.94
	2.318	71.352			2.737	44.632			4.454	19.839			5.93726	29.8468			18.77	99.985			8.046	26.203
	2.579	74.151			2.74	40.47			6.5	46.027			5.33101	60.8271			19.269	54.194			7.937	33.269
	2.666	75.329			2.858	61.507			7.371	97.1			5.91644	39.0226			18.018	52.58			9.061	35.133
	5.996	73.665			2.702	4.678			5.748	30.266			6.40299	10.7406			14.609	101.443			6.386	54.287
	6.495	70.449			2.901	3.877			7.307	16.352			5.37477	8.52481			13.088	117.6			6.875	23.264
	6.287	70.479			2.944	34.319			7.091	15.932			5.45448	8.50854			12.855	34.268			5.945	26.448
	5.942	51.674			2.583	47.781			8.029	42.758			6.54985	28.0504			17.2	76.937			7.114	20.645
	7.013	83.693			2.852	43.093			7.579	34.701			6.09859	38.2532			16.018	48.42			6.422	15.298
	7.105	110.953			3.153	20.834			6.212	22.551			8.13937	49.4943			16.84	58.089			5.759	12.546
	5.601	63.061			2.724	45.486			7.062	25.986			6.12883	78.0807			15.948	60.358			6.53	28.166
	4.834	65.406			2.533	30.074			6.301	10.876			5.58391	66.8071			20.297	100.194			8.025	37.097
	4.646	49.288			2.601	22.602			5.792	8.167			5.15529	215.191			15.805	92.211			6.699	15.436
	5.373	84.004			3.118	23.325			5.86	15.077			6.39567	24.7292			15.618	139.38			6.471	22.049
	5.172	76.982			3.362	64.77			7.06	46.719			6.12952	35.3898			13.437	147.022			6.071	18.07
	4.639	50.518			3.467	96.509			6.511	21.83			7.01463	29.8301			16.246	79.269			6.654	52.421
	5.278	56.477			2.789	53.682			6.729	9			6.40911	40.2599			13.974	60.23			5.106	29.136
	5.868	44.276			3.362	78.013			5.417	18.724			6.48971	47.1987			13.577	41.799			4.958	38.783
	5.809	56.043			2.826	33.332			5.193	13.213			5.88133	26.9952			13.344	34.777			4.733	15.606
	7.335	92.394			2.908	65.55			5.708	12.108			5.50329	46.6377			16.338	73.245			7.523	32.194
	8.142	59.947			2.6	87.597			5.686	24.383			6.6652	48.8409			18.673	89.833			4.652	53.441
	8.6	78.937			2.617	99.093			6.31	20.089			6.56663	39.2442			19.338	149.473			4.365	83.681
	8.782	64.818			2.338	97.912			6.958	39.717			4.91369	14.2429			18.562	61.957			4.474	52.843
	4.681	126.182			2.459	65.029			5.963	20.407			4.94735	15.5076			18.879	52			4.95	62.416
	4.433	155.149			2.583	32.143			5.339	8.276			5.07845	12.2641			23.445	47.829			5.121	63.239
	7.168	160.175			2.832	82.34			6.653	15.47			5.92776	12.7858			21.546	72.863			5.614	41.647
	6.17	171.485			2.541	57.893			6.355	27.5			5.58665	15.2928			24.041	66.665			4.92	38.095
	6.527	135			3.407	24.308			6.502	20.134			5.01579	46.1288			23.411	66.441			6.509	45.577
	7.649	91.206			3.082	30.525			5.426	29			6.19806	38.0988			21.008	43.612			4.949	37.876
	2.32	98.452			2.861	5.353			5.351	28.934			6.16369	33.992			23.158	53.18			5.529	57.435
	2.475	84.011			2.934	41.124			6.587	13.814			5.71767	17.2079			22.8	27.894			5.74	24.325
	3.059	67.655			3.137	25.625			7.481	12.44			5.53905	7.73308			22.294	148.256			5.722	34.348
	3.366	49.74			3.351	5.7			7.052	9.684			6.03235	38.449			16.406	118.24			5.648	37.838
	2.998	34.466			3.217	63.716			6.267	16.112			5.25289	66.6092			18.107	39.079			5.621	19.043
	2.748	121.541			3.33	28.994			7.72	53.041			5.60133	44.648			19.886	160.549			6.039	30.414
	3.404	225.119			3.101	78.869			7.141	46.786			5.01098	17.9839			19.912	112.543			5.887	57.345
	2.771	206.994			2.652	85.931			7.237	25.769			5.89257	64.8523			19.324	152.289			6.651	25.125
	2.847	193.623			2.171	7.221			7.235	16.89			5.19949	50.1521			18.755	90.08			5.884	26.963
	2.774	134.793			2.618	10.546			6.774	28.982			5.45845	10.549			16.422	94.279			6.2	31.529
	2.793	101.546			3.28	10.716			6.235	16.976			6.89378	13.4485			14.079	71.43			5.763	37.413
	2.794	75.491			3.271	9.567			7.617	24.661			6.92534	13.7975			17.948	47.556			5.796	22.039
	2.797	58.273			3.282	19.986			8.24	26.151			7.28193	40.6436			18.873	52.614			5.623	60.815
	2.71	72.874			2.979	52.654			7.361	17.291			6.47079	35.5761			17.548	87.965			5.406	40.92
	2.429	37.699			3.545	74.897			6.65	35.614			5.80427	29.944			15.656	89.121			5.86	36.104
	2.442	67.095			3.144	81.367			6.034	12.176			7.51701	94.8718			15.634	99.566			5.069	44.451
	2.12	43.166			3.037	100.418			5.413	40.783			8.50552	111.532			16.339	56.484			5.12	16.559
	2.265	47.048			2.952	10.841			6.037	34.857			6.6962	164.083			14.937	63.86			4.883	54.882
	2.312	118.957			3.317	11.96			6.045	12.168			5.34486	193.67			21.475	25.096			5.211	46.305
	2.576	61.635			3.57	69.201			5.806	16.972			6.38607	23.8398			23.447	21.115			4.942	45.44
	2.078	75.284			3.631	76.07			5.406	21.182			6.48846	13.4709			16.379	21.733			4.789	52.919
	1.983	131.185			2.76	38.196			6.571	9.891			5.75211	28.3411			14.923	108.419			5.634	65.905
	2.023	266.842			3.135	17.844			6.546	62.396			6.24167	7.55179			16.59	87.826			5.138	65.797
	3.238	84.058			2.895	13.122			5.248	12.453			5.60123	48.2321			13.273	61.863			4.903	19.435
	2.762	240.156			2.553	98.738			6.468	27.365			6.10402	38.6287			19.657	105.003			5.169	18.251
	2.497	163.215			2.598	69.605			8.447	109.184			6.26286	41.4041			20.548	50.129			6.502	27.913
	2.601	130.688			2.692	75.213			8.96	33.668			7.38564	68.4476			20.796	43.097			7.954	27.476
	2.709	139.415			3.001	3.217			7.259	70.72			7.5492	23.1525			21.513	58.553			6.335	33.158
	3.05	139.083			3.129	4.46			7.219	20.73			5.55058	30.5404			21.509	56.962			6.67	19.744
	2.438	47.176			2.988	57.142			6.908	45.968			6.48365	126.547			29.578	71.087			5.491	39.232
	3.495	59.885			2.926	72.366			7.026	21.858			9.50155	162.227			21.599	70.799			7.23	36.642
	2.668	88.073			2.745	70.683			6.576	20.952			7.80948	17.8015			31.414	86.641			5.952	43.353
	3.265	101.822			2.4	61.144			6.776	57.944			8.26799	109.802			20.684	114.059			5.546	57.765
	3.095	117.047			2.558	3.156			6.032	8.979			5.17763	80.8075			24.145	153.062			5.03	32.927
	2.675	77.732			2.72	47.31			6.293	10.41			4.97391	61.2678			25.087	187.594			5.818	54.14
	2.368	51.371			2.422	53.046			5.3	13.432			5.84645	99.2125			22.271	139.501			6.19	52.625
	2.649	187.881			2.628	18.069			5.419	41.153			5.78637	69.2109			17.588	196.872			5.335	18.12
	2.434	106.781			3.001	28.222			5.54	36.218			7.17433	99.6559			19.32	75.949			4.358	55.596
	2.27	105.605			2.331	44.267			5.489	24.874			9.7057	158.474			20.348	175.822			4.984	18.49
	2.655	87.375			2.533	51.89			5.256	35.519			9.41305	111.026			17.251	33.227			4.67	25.689
	2.403	158.6			2.686	2.659			4.858	29.8			5.21819	80.1482			17.963	91.944			8.981	18.745
	2.668	162.651			2.709	30.279			4.71	28.456			6.74723	42.5157			17.484	81.485			15.286	42.229
	2.628	61.836			2.465	59.242			4.766	20.367			6.80527	126.017			17.344	66.984			8.038	20.483
	2.138	118.881			2.752	27.661			5.765	14.465			5.76839	33.1731			18.104	65.925			12.133	33.686
	1.968	130.974			2.617	22.829			6.924	14.483			5.66304	49.0915			17.798	124.922			11.404	32.326
													6.2	39.9449

## Sheet: Fig. 1i
Group	mRNA abundance of HSPA1A transcripts (-Narta) fold change	mRNA abundance of HSPA1A transcripts (+Narta) fold change
	2.18	65.65
	2.05	62.29
	2.09	62.99
Group	mRNA abundance of HSPB1 transcripts (-Narta) fold change	mRNA abundance of HSPB1 transcripts (+Narta) fold change
	0.8	23.67
	0.71	26.13
	0.8	20.64
Group	mRNA abundance of BAG3 transcripts (-Narta) fold change	mRNA abundance of BAG3 transcripts (+Narta) fold change
	1.57	11.49
	1.74	10.16
	1.76	8.73
Group	mRNA abundance of LMNA transcripts (-Narta) fold change	mRNA abundance of LMNA transcripts (+Narta) fold change
	1.27	10.72
	1.16	10.39
	1.17	8.54
Group	mRNA abundance of SEC61B transcripts (-Narta) fold change	mRNA abundance of SEC61B transcripts (+Narta) fold change
	0.87	3.67
	0.93	3.58
	1.01	4.21
Group	mRNA abundance of CLTA transcripts (-Narta) fold change	mRNA abundance of CLTA transcripts (+Narta) fold change
	1.54	106.74
	1.37	119.58
	1.42	147.01

## Sheet: Fig. 2c
Group (HSPB1) (mean intensity)	BFP	BFP-Intron (-Narta)	BFP-Intron (+Narta)	BFP-3'UTR (-Narta)	BFP-3'UTR (+Narta)		Group (HSA1A) (mean intensity)	BFP	BFP-Intron (-Narta)	BFP-Intron (+Narta)	BFP-3'UTR (-Narta)	BFP-3'UTR (+Narta)		Group (LMNA) (mean intensity)	BFP	5'UTR-BFP (-Narta)	5'UTR-BFP (-Narta)	BFP-Intron (-Narta)	BFP-Intron (+Narta)		Group (SEC61B) (mean intensity)	BFP	5'UTR-BFP (-Narta)	5'UTR-BFP (-Narta)	BFP-Intron (-Narta)	BFP-Intron (+Narta)
	20.648	18.078	35.497	26.842	14.521			14.093	13.526	854.246	16.896	18.54			59.4785	37.2139	150.789	49.4652	532.451			13.031	10.139	11.316	13.526	50.602
	18.372	17.9	274.947	26.617	14.207			12.158	14.426	512.167	15.279	26.598			76.2703	38.4984	357.034	50.3639	260.978			15.974	10.381	16.834	17.883	82.371
	20.841	16.538	315.791	10.122	8.264			16.372	11.639	266.016	12.293	23.822			65.1178	33.5417	340.433	38.0224	737.653			14.122	10.862	22.159	20.369	79.325
	9.891	13.337	91.942	9.826	85.993			14.556	14.792	253.219	16.052	71.764			62.3965	41.7216	276.212	50.9964	350.413			22.451	9.379	14.139	23.953	86.435
	24.419	14.581	435.186	26.589	20.369			25.818	14.221	108.677	18.879	67.061			43.5956	33.6677	130.636	43.1934	88.1349			27.319	10.378	14.162	25.211	65.44
	20.061	13.488	447.461	21.722	51.731			16.806	12.245	368.421	28.898	70.699			71.6549	40.6413	125.411	40.5845	498.963			17.225	10.351	12.628	18.776	93.372
	19.28	16.73	88.785	24.205	13.621			15.343	10.887	91.554	22.656	82.26			108.483	41.8988	76.2347	76.2102	1572.13			21.075	9.757	16.371	15.839	202.022
	19.452	16.596	96.773	21.298	20.896			19.118	9.987	345.936	27.517	48.667			79.3708	47.386	220.311	68.7357	1006.36			23.505	12.299	20.144	17.444	120.344
	14.847	14.14	69.822	15.259	24.133			13.375	8.781	103.017	13.167	95.394			87.0663	41.0616	212.917	56.7775	807.418			21.956	9.44	38.492	18.965	201.405
	32.532	12.309	89.064	14.317	26.185			12.209	10.166	32.689	17.167	119.534			67.7133	39.9971	52.9121	40.8606	3126.71			15.958	10.23	38.048	18.976	38.042
	33.317	12.146	150.512	11.227	24.096			10.456	9.85	20.735	16.143	31.614			48.9476	46.4505	124.284	68.2429	2164.82			12.451	8.113	25.2	18.569	23.61
	21.145	16.822	159.038	10.995	16.425			24.143	10.947	323.517	14.744	92.64			66.1517	48.049	424.649	43.0341	2113.09			20.177	7.683	23.612	18.757	33.53
	11.838	24.826	278.432	12.365	16.425			20.362	10.431	680.359	14.427	216.946			79.1331	53.6687	156.589	90.2203	2624.98			15.711	10.887	24.65	15.27	72.981
	15.153	26.925	982.269	10.882	13.953			36.653	9.85	318.646	12.901	196.352			97.5948	56.0825	77.4578	96.8204	2820.39			13.914	11.128	26.333	17.729	72.962
	14.135	25.413	213.257	12.957	14.846			47.591	9.051	167.319	17.407	95.495			45.9111	34.6003	296.634	62.1773	2006.4			16.695	9.635	49.877	15.165	17.273
	13.035	15.954	129.198	13.083	54.697			16.093	11.32	55.921	12.975	23.102			51.2642	36.194	87.0355	44.9651	406.012			11.711	10.697	40.111	17.209	21.225
	38.516	15.508	82.427	11.877	57.904			16.19	12.872	77.466	10.548	23.111			47.8623	35.5713	194.504	71.3188	768.155			13.903	10.843	17.261	13.962	153.962
	35.443	21.391	110.282	13.32	55.389			14.511	13.787	827.371	8.901	144.003			46.544	38.8052	85.4018	68.9813	623.906			11.894	9.916	21.924	15.871	159.138
	39.341	11.75	13.281	12.097	22.367			13.57	15.561	364.861	13.219	35.447			53.6761	38.7775	61.5109	76.8796	797.632			13.08	9.783	29.686	29.197	70.101
	34.884	21.717	13.808	10.14	21.493			13.469	16.789	333.522	12.074	108.64			49.1828	30.3622	73.6442	43.4524	1436.89			11.876	10.284	21.949	28.239	37.655
	38.472	18.507	11.344	10.925	60.442			13.956	11.3	30.564	11.82	22.393			46.0675	34.9497	63.2267	50.1601	301.906			10.365	11.305	23.76	24.649	69.758
	15.031	19.413	11.697	12.138	51.145			12.546	12.541	25.131	11.973	30.81			39.3069	44.4924	109.294	49.46	3675.72			14.496	9.592	45.178	22.777	20.976
	14.462	18.847	11.352	12.723	58.778			11.574	12.575	304.21	9.846	229.549			46.0472	41.7181	109.958	62.1405	2471.09			11.748	10.841	53	22.166	62.478
	13.016	17.539	144.764	12.872	22.969			14.135	10.425	308.581	11.21	290.763			91.865	44.0448	158.291	45.7477	447.147			14.377	10.131	45.422	17.672	64.304
	14.69	13.064	118.19	10.169	19.974			22.382	9.75	813.911	11.947	219.817			63.6521	34.0784	91.0534	62.1695	1522.63			22.49	8.904	21.569	19.217	85.01
	18.098	29.264	167.941	11.228	160.116			28.204	9.501	428.223	13.208	32.965			49.7041	39.7788	145.632	61.1302	1601.57			17.779	9.342	17.435	15.636	88.342
	20.269	12.797	126.925	14.159	110.696			22.754	10.278	800.554	13.508	25.415			46.6801	40.614	338.83	75.9054	339.727			22.805	10.841	17.334	17.543	130.06
	22.405	15.474	36.852	10.26	54.12			12.237	15.87	514.088	13.291	29.559			51.9579	39.7901	304.257	105.439	729.563			22.039	9.997	14.137	16.771	107.723
	23.397	15.937	326.42	11.196	67.293			19.017	10.47	32.067	10.006	22.915			36.2022	38.0381	156.414	37.8349	501.529			19.26	8.4	17.921	14.611	110.06
	20.582	15.585	68.507	12.64	28.769			30.253	10.214	97.509	9.835	71.302			58.0575	40.0053	214.449	43.7616	513.988			27.546	9.576	18.333	15.357	50.108
	17.589	23.54	310.216	11.88	56.263			25.842	9.398	155.374	13.859	80.824			69.8321	37.4312	189.962	64.9613	529.11			23.813	11.138	20.964	14.475	59.049
	14.987	23.741	53.847	17.158	62.373			17.191	14.638	39.22	14.4	36.758			67.0978	38.2892	158.664	58.8867	798.09			25.126	11.158	15.897	10.66	60.617
	14.371	33.486	235.284	16.038	13.262			15.092	11.239	26.144	13.455	33.551			72.5507	38.6101	241.36	42.4106	975.358			13.625	10.955	18.32	11.636	116.933
	50.678	27.951	106.704	10.809	13.605			17.506	9.307	18.367	18.164	107.321			76.097	43.0099	596.494	45.8663	1220.87			23.906	10.169	16.267	16.507	164.587
	38.133	34.388	191.793	28.084	13.625			33.638	8.868	176.293	10.482	80.778			86.8583	40.2955	922.682	46.8545	591.76			20.551	9.88	15.709	10.757	38.746
	36.104	32.986	290.925	34.107	13.924			27.636	9.607	668.836	10.826	98.101			74.8603	44.4609	620.547	64.9006	616.605			14.063	13.829	16.278	25.144	80.878
	59.516	16.907	111.82	30.035	13.885			17.621	10.88	196.81	11.625	46.433			58.5721	43.0489	189.853	60.4824	1660.02			11.231	9.808	14.118	17.063	54.938
	20.249	29.652	99.843	27.255	11.593			14.903	9.847	35.007	17.01	50.606			49.2022	44.673	87.3439	40.0767	1435.78			25.449	10.205	63.366	18.496	40.853
	24.395	27.145	97.132	25.189	11.1			17.228	12.366	482.905	12.41	37.915			51.7321	34.1406	255.946	64.4608	1437.27			17.439	10.701	36.229	17.647	20.491
	44.554	15.259	102.483	13.942	180.557			13.335	9.505	17.582	10.248	159.495			58.1869	41.1123	303.955	41.6668	1570.97			30.474	13.315	38.132	19.138	68.53
	38.922	16.881	93.635	15.74	234.443			19.231	13.059	586.527	15.168	34.767			198.713	40.0712	90.7379	40.8226	2691.55			15.146	11.23	19.978	14.62	93.295
	12.327	27.186	25.181	10.036	30.284			33.826	12.716	363.617	11.912	46.592			54.7568	48.6857	95.4188	37.5151	836.169			13.22	10.44	13.157	10.916	111.641
	57.838	10.549	24.573	17.968	29.432			27.858	9.919	537.314	11.674	48.865			41.5254	38.9834	126.14	42.045	563.287			11.666	13.425	11.984	10.345	74.991
	61.455	20.662	148.874	14.412	22.774			21.779	9.633	63.71	13.92	77.83			45.6602	39.675	172.868	41.9979	1042.29			23.523	9.855	13.681	11.739	75.192
	12.173	10.966	204.92	13.152	35.637			14.539	11.434	619.859	11.884	323.95			42.0911	38.4969	58.257	36.3689	899.525			31.553	11.781	32.985	15.893	130.646
	10.394	13.023	199.196	13.118	165.856			12.534	9.954	242.004	9.666	264.359			51.7161	35.4889	93.3376	40.5585	685.182			24.779	10.87	9.281	12.881	79.635
	12.784	14.783	88.43	13.225	205.531			12.478	8.968	466.269	7.987	30.639			86.2173	36.2951	141.904	42.2063	817.979			17.992	11.632	11.193	14.235	117.958
	43.263	14.782	99.575	14.579	55.777			19.556	9.959	140.689	8.657	53.892			59.5677	32.1632	116.592	54.9266	696.94			33.329	9.264	17.113	17.449	57.027
	54.389	11.93	100.218	14.843	13.486			12.364	9.563	152.116	13.175	170.84			53.1737	39.2755	128.191	43.438	543.532			31.204	8.242	44.534	16.566	58.19
	15.441	11.199	163.486	19.361	14.813			19.081	9.492	45.745	13.684	17.642			50.4776	48.3808	75.3101	42.0804	231.57			14.994	9.45	29.126	14.618	31.452
	13.017	12.154	254.897	13.807	11.826			14.005	8.716	492.606	14.39	23.13			87.3709	35.9932	105.248	42.7141	119.12			12.296	9.864	17.585	16.333	18.928
	13.635	14.028	200.715	12.898	9.877			18.32	9.891	13.211	11.654	67.503			45.4016	36.2951	112.187	39.8489	140.81			15.536	9.157	22.967	14.064	17.484
	19.925	8.493	469.168	16.664	16.069			26.477	12.1	99.42	10.069	445.066			64.5984	43.83	100.719	62.7048	231.346			15.503	8.416	31.599	17.832	91.821
	51.26	10.859	210.544	13.722	12.614			27.361	10.154	131.941	13.654	73.199			40.7359	38.6587	87.4365	56.4901	220.527			17.859	9.612	21.628	23.29	106.152
	50.433	27.658	181.721	17.962	11.714			16.087	12.53	118.06	14.089	129.074			33.5729	36.4809	139.725	35.986	489.214			16.133	7.952	28.034	22.791	26.901
	85.272	24.51	40.643	18.838	25.047			14.793	13.887	967.83	10.003	118.456			45.9417	37.6224	418.407	53.8453	507.351			18.695	9.781	32.131	12.913	87.401
	102.479	12.914	42.347	20.081	24.929			60.421	12.567	385.134	14.012	102.234			61.6245	34.6438	513.402	91.0688	962.293			17.768	10.799	23.847	31.973	69.08
	15.955	13.059	807.397	10.896	17.206			53.303	12.536	298.64	11.561	26.758			42.8509	38.245	324.724	133.316	1521.06			16.904	11.244	11.965	22.71	112.752
	16.248	10.289	651.9	15.416	83.102			22.539	12.507	332.981	10.443	26.599			54.9794	48.9029	313.741	95.7147	2979.06			15.504	8.511	14.093	23.399	110.037
	17.79	10.416	304.664	13.967	8.056			19.063	11.385	722.206	14.039	59.822			43.5099	39.1008	499.416	46.919	1267.35			21.891	9.148	15.326	15.01	57.145
	19.129	16.592	325.348	12.088	68.72			10.918	12.074	33.533	10.358	480.858			46.681	32.386	230.176	38.7449	342.994			16.103	11.124	18.48	15.436	41.886
	16.957	13.495	443.942	12.819	12.681			15.302	12.387	15.293	11.056	318.883			73.055	39.0729	476.551	40.4347	684.876			22.093	11.287	18.256	17.962	45.643
	13.452	19.284	377.676	15.582	11.516			15.951	13.022	19.179	8.79	52.495			65.4574	39.7252	223.987	44.861	626.754			26.907	13.094	14.259	13.2	125.228
	12.081	10.303	44.693	20.028	33.817			21.278	12.749	18.756	17.673	54.165			37.0881	33.7612	289.328	45.7626	528.545			25.638	13.559	14.41	16.174	219.918
	21.811	16.771	205.609	10.268	12.774			15.943	10.95	116.333	13.886	59.729			49.4389	38.9972	954.008	43.382	233.628			18.121	16.572	17.748	16.031	354.233
	25.656	11.694	153.765	13.745	19.006			12.732	12.585	114.227	17.844	53.918			35.3797	36.1696	386.286	45.0088	346.484			23.171	14.248	15.95	14.073	268.342
	26.387	15.324	229.77	13.824	17.246			13.807	13.046	275.052	17.855	63.172			97.6702	33.1533	329.979	41.9563	545.974			8.759	18.395	31.116	23.121	37.267
	17.173	18.769	173.179	11.735	17.937			14.19	14.954	18.268	36.367	26.396			45.3767	36.2542	283.734	89.6821	198.441			28.247	14.675	19.707	20.453	59.457
	14.233	23.268	44.12	19.729	15.849			33.518	13.056	18.902	17.092	76.839			36.1848	33.0281	227.556	45.4131	199.295			27.965	13.271	21.572	25.977	49.957
	42.509	23.935	229.686	17.473	13.401			23.426	11.392	279.413	11.407	26.917			102.381	31.8639	102.368	42.6199	1151.62			15.145	13.673	21.492	14.644	35.752
	41.523	20.881	143.213	23.706	18.72			14.358	12.694	118.834	10.522	62.154			50.1367	32.8287	78.8429	51.901	304.124			16.77	14.432	14.207	15.842	60.818
	79.184	19.947	150.072	23.181	16.941			30.682	11.99	1135.93	11.412	173.445			77.2466	38.3448	62.9428	44.8103	612.981			25.687	14.527	25.067	26.968	38.68
	93.99	16.093	170.336	23.378	12.628			35.409	10.735	104.201	8.643	57.714			179.499	35.647	294.981	46.0553	418.377			18.408	13.157	24.406	31.763	50.376
	18.798	16.179	170.385	11.135	12.529			30.191	14.13	405.967	13.36	105.25			181.416	42.8643	272.377	40.0255	838.922			28.187	12.467	15.879	27.485	69.504
	15.813	19.986	207.626	21.258	17.06			30.172	10.826	366.417	36.659	101.278			78.3302	35.9913	262.786	46.2764	463.467			14.451	11.513	13.458	15.902	70.042
	15.573	15.161	59.21	21.23	12.996			20.59	20.038	424.395	28.127	26.9			82.585	40.9782	66.8401	69.2786	2085.13			9.855	13.206	20.409	19.235	49.337
	26.414	14.822	50.537	16.729	35.007			13.715	10.835	432.832	30.018	29.204			46.0038	41.066	421.194	38.9481	565.266			23.19	13.663	19.07	18.103	62.772
	27.316	34.105	104.282	15.079	33.878			17.11	12.621	35.498	28.948	50.788			101.769	33.5318	460.371	44.1576	634.295			12.548	12.125	24.835	18.277	46.342
	26.131	38.68	110.962	15.367	74.593			26.997	10.738	85.105	33.008	278.073			157.271	42.4822	423.507	37.8734	746.102			12.08	12.444	25.673	16.508	47.987
	21.899	37.971	679.334	15.21	72.476			15.417	11.805	95.512	20.91	318.745			108.713	38.5996	106.1	53.3759	630.365			25.963	14.562	15.431	13.356	58.581
	24.118	39.038	677.989	16.746	11.87			16.138	15.485	434.248	18.82	46.968			79.7492	40.1976	85.0797	47.3694	842.354			18.059	14.742	12.797	12.721	88.099
	12.401	19.219	87.825	15.78	11.68			16.187	13.386	323.412	15.755	81.66			91.5019	39.3428	121.678	41.3389	566.551			23.173	14.511	10.055	14.374	91.212
	23.757	22.488	449.535	15.113	81.2			17.034	10.833	269.716	16.395	306.562			130.326	37.3114	118.623	33.4902	847.967			20.005	12.615	26.045	18.159	36.397
	9.754	24.604	29.273	14.367	12.578			19.546	12.184	598.587	17.555	131.169			55.2726	38.3417	103.567	60.214	502.791			23.901	15.5	19.187	22.193	36.809
	30.81	24.685	41.941	12.333	15.196			21.436	12.447	70.995	10.714	57.826			58.6584	38.6337	173.149	49.9686	1314.77			14.869	13.591	15.329	19.85	138.883
	16.493	22.495	209.013	12.655	9.847			13.917	12.037	500.457	11.431	46.376			52.3398	43.6435	222.873	42.6086	594.657			13.54	13.751	13.21	20.364	79.543
	14.233	12.532	224.092	26.383	13.16			22.625	9.864	390.049	10.747	45.407			48.9838	45.3109	128.392	46.0814	864.729			11.061	13.127	15.26	17.659	160.708
	11.063	10.634	81.078	26.482	56.792			13.073	11.897	259.46	15.034	36.959			100.865	33.5632	103.213	46.8708	791.52			14.146	13.64	15.256	16.734	133.087
	15.388	13.485	85.881	9.687	15.299			14.096	13.784	157.196	15.713	51.987			105.697	35.975	776.992	47.3438	295.789			15.009	12.574	25.722	24.344	157.44
	13.315	12.637	34.755	9.753	201.167			19.978	15.206	157.78	14.671	33.427			73.4501	35.515	184.839	45.7239	945.321			18.399	11.898	17.822	15.041	172.165

## Sheet: Fig. 2e
Group (HSPB1) (mean intensity)	MCP/MS2 (-Narta)	MCP/MS2 (+Narta)	PCP/PP7 (-Narta)	PCP/PP7 (+Narta)		Group (HPDL) (mean intensity)	MCP/MS2 (-Narta)	MCP/MS2 (+Narta)	PCP/PP7 (-Narta)	PCP/PP7 (+Narta)		Group (HSPA1B) (mean intensity)	MCP/MS2 (-Narta)	MCP/MS2 (+Narta)	PCP/PP7 (-Narta)	PCP/PP7 (+Narta)		Group (SEC61B) (mean intensity)	MCP/MS2 (-Narta)	MCP/MS2 (+Narta)	PCP/PP7 (-Narta)	PCP/PP7 (+Narta)
	4.003	5.609	5.305	76.818			9.871	67.614	11.254	70.616			20.201	103.481	87.921	636.471			10.915	13.835	29.557	70.854
	4.014	5.577	4.536	58.142			9.624	36.042	16.414	64.944			18.375	192.311	60.505	827.429			8.353	25.142	12.43	33.77
	3.647	67.918	5.133	34.992			6.284	73.793	11.125	53.811			14.912	180.516	80.108	624.74			11.353	12.863	19.513	65.681
	3.584	40.226	6.562	49.154			7.159	39.832	10.254	67.568			15.764	204.057	44.792	661.891			11.049	45.08	17.738	119.605
	3.287	9.568	6.778	80.555			7.016	68.146	16.9	46.861			13.346	55.413	48.22	244.843			9.464	19.668	12.126	142.887
	3.792	45.249	4.916	32.239			8.509	50.204	15.974	87.71			28.096	81.39	33.137	385.121			12.572	24.853	13.707	26.424
	3.917	55.99	5.948	25.167			6.954	52.675	13.455	89.363			16.212	294.323	34.311	328.917			11.607	17.617	12.034	31.427
	3.708	54.874	6.968	75.781			7.068	27.487	11.453	64.994			18.637	354.84	81.056	244.52			10.894	15.628	16.989	40.698
	4.332	37.001	6.499	78.164			7.205	31.916	13.955	47.74			12.515	488.129	57.643	265.585			9.616	25.868	20.722	32.592
	3.784	68.168	5.738	56.539			7.35	32.433	9.289	54.616			21.371	291.559	86.871	534.122			12.405	29.728	14.191	52.455
	3.949	74.39	5.045	38.987			9.994	52.387	11.821	49.034			13.274	411.59	33.424	728.31			9.535	20.365	19.52	51.828
	4.604	144.326	5.523	10.514			9.583	47.883	12.338	28.267			18.152	504.153	39.805	310.77			11.928	17.16	11.11	44.848
	3.408	89.66	8.003	18.742			10.152	28.109	11.698	51.843			21.188	173.688	39.34	182.007			12.6	19.731	19.443	65.394
	3.292	37.465	5.252	66.399			11.354	41.907	11.9	58.089			16.492	107.403	51.318	295.024			13.699	33.16	16.445	98.748
	3.803	60.758	5.176	49.945			9.789	98.95	8.897	179.865			12.664	53.289	90.934	176.584			12.045	33.858	19.043	106.66
	4.327	103.724	6.86	79.345			9.766	72.838	10.203	101.42			14.829	28.705	60.712	407.27			12.16	30.117	15.737	45.165
	4.095	113.175	4.467	8.527			11.641	36.727	7.751	94.602			13.018	29.985	23.074	443.588			13.291	16.777	14.625	52.282
	3.513	83.739	4.375	78.275			9.979	32.953	12.335	34.016			13.34	88.542	77.453	457.936			11.528	20.845	15.36	60.569
	3.182	29.368	6.693	57.685			10.144	35.888	7.69	51.601			13.455	71.065	74.722	440.644			13.119	26.312	13.759	42.565
	3.097	44.842	6.647	107.428			11.048	14.009	9.213	47.166			15.059	72.499	33.598	538.826			14.162	28.888	13.141	39.129
	3.056	94.8	5.844	49			11.45	74.52	16.225	79.829			14.6	282.827	36.938	319.207			11.601	25.33	25.524	66.895
	4.044	103.281	5.62	77.767			8.748	101.114	12.632	97.338			14.686	260.643	40.698	518.131			12.59	45.118	19.874	65.29
	3.808	82.367	6.155	35.186			9.022	44.389	18.455	61.344			16.942	229.551	49.725	549.498			12.224	44.705	23.08	111.036
	3.835	96.923	6.373	84.541			12.45	44.468	20.741	89.916			17.053	25.226	68.709	175.628			11.769	32.408	19.593	108.043
	3.895	66.182	6.077	41.96			12.418	43.011	19.027	36.884			15.482	29.215	49.957	153.381			10.862	39.076	14.768	43.139
	3.843	86.592	5.503	49.645			10.114	59.356	16.258	74.105			13.756	26.549	34.754	235.356			11.206	20.842	13.905	36.939
	3.676	90.264	5.613	45.205			9.179	70.429	18.362	56.182			12.262	150.158	40.259	573.522			8.447	34.127	19.202	39.895
	3.955	47.498	4.462	76.34			8.861	77.142	10.468	39.368			16.139	400.762	42.791	628.22			8.377	23.034	20.489	30.572
	4.014	63.774	5.115	64.956			6.116	77.298	13.065	24.75			14.81	586.616	63.975	220.754			10.889	16.299	17.537	29.654
	4.157	99.968	4.857	59.676			6.154	71.455	12.966	60.741			14.262	76.512	61.218	155.857			12.807	28.77	13.537	29.881
	3.875	71.723	4.457	36.562			8.129	44.508	10.045	34.919			11.381	37.237	67.62	328.926			9.964	18.061	14.455	53.999
	3.525	57.035	5.569	15.748			6.433	39.956	13.375	98.116			11.562	36.79	28.948	272.257			11.955	18.795	13.553	78.257
	4.463	40.371	7.08	15.813			10.544	44.222	12.333	78.144			11.792	26.552	28.766	94.908			10.976	18.41	17.979	69.541
	3.769	66.545	5.486	70.483			9.795	49.339	15.534	129.723			36.702	210.511	29.561	149.036			10.564	10.535	23.236	61.98
	3.932	72.923	5.028	42.26			6.933	63.548	13.894	110.869			21.503	68.271	38.041	284.034			9.896	12.239	24.689	62.168
	4.047	45.402	6.118	54.706			9.035	32.655	8.406	36.357			12.829	145.602	28.121	158.581			9.624	11.28	22.642	66.369
	3.726	44.718	5.933	36.918			8.085	78.437	10.433	88.26			13.514	32.002	31.138	73.258			11.371	11.659	23.549	46.748
	3.818	13.167	5.658	34.115			7.355	36.522	7.977	70.983			12.523	37.343	53.492	110.006			12.341	31.33	37.059	31.715
	3.601	42.787	5.711	40.147			7.955	84.513	12.315	88.441			28.177	61.909	61.162	119.76			12.442	24.708	30.504	51.562
	3.999	33.347	5.289	18.882			7.198	19.99	20.932	108.452			10.635	59.285	65.294	167.929			12.408	26.243	17.909	32.494
	4.016	87.958	4.727	61.855			10.643	20.06	16.986	60.076			12.529	61.889	57.99	135.286			14.299	31.94	21.466	28.161
	3.315	63.305	6.56	96.594			9.442	80.104	14.835	93.296			18.628	45.403	37.618	598.171			10.097	31.037	21.886	24.939
	3.546	86.44	5.523	16.934			8.716	111.348	10.455	34.957			14.405	57.378	86.194	526.917			10.644	28.435	23.292	34.536
	3.478	63.616	5.599	15.288			8.883	105.074	10.799	36.007			13.274	52.511	54.494	217.894			11.614	23.162	20.615	44.84
	3.381	67.826	3.974	41.305			7.487	55.13	12.575	109.895			20.945	82.831	38.444	220.441			12.462	33.121	21.774	40.575
	3.325	76.004	5.198	35.198			7.709	32.428	11.074	54.178			18.233	131.174	62.151	436.097			9.434	14.918	21.827	38.434
	3.193	42.69	5.855	82.507			7.606	60.9	7.024	64.983			13.556	48.714	67.941	377.98			12.405	42.543	13.437	35.847
	3.201	106.009	5.993	125.687			9.423	41.256	9.383	67.669			19.439	138.788	25.481	333.616			10.904	14.364	18.308	33.052
	3.671	97.337	5.358	35.779			10.292	64.872	11.602	63.77			9.967	105.573	77.638	288.768			14.229	16.494	13.214	24.193
	4.101	14.072	5.86	71.859			8.213	44.531	14.15	85.21			16.403	25.554	32.739	379.896			10.109	30.842	19.838	33.335
	3.785	59.443	5.22	32.014			7.045	61.336	10.002	47.802			14.329	27.799	69.754	178.064			8.41	18.605	19.393	32.422
	3.266	54.036	5.63	45.697			12.767	44.682	9.338	61.672			9.243	43.038	68.951	256.169			11.723	38.34	25.953	32.66
	3.771	73.802	4.719	73.69			10.352	84.245	13.921	49.173			12.25	44.699	56.73	156.355			10.781	44.384	19.873	31.558
	3.882	54.243	4.762	63.785			7.59	40.344	12.125	43.112			18.992	113.685	41.45	158.688			11.632	20.63	16.154	52.502
	4.681	111.811	6.845	70.212			6.833	69.53	19.633	44.438			13.439	107.616	32.558	349.213			12.206	15.264	13.478	46.426
	3.773	10.774	6.369	13.758			9.157	28.716	10.253	98.402			15.137	34.031	41.766	181.8			11.31	35.737	14.764	39.52
	3.492	58.249	5.682	98.952			7.163	25.118	15.622	98.402			13.651	58.899	54.055	141.006			11.769	41.373	19.594	58.725
	3.531	86.857	6.79	102.923			9.92	62.093	11.455	43.464			10.184	50.279	54.102	179.247			11.211	37.903	19.791	32.065
	3.581	63.362	6.665	98.353			9.238	43.868	10.445	42.994			11.365	19.949	53.561	205.092			10.524	25.333	13.935	38.215
	3.8	38.365	5.494	102.589			5.945	70.051	13.312	31.406			10.738	353.899	48.5	222.766			13.199	30.77	31.437	50.924
	3.31	24.572	5.523	27.817			9.983	26.522	9.348	28.5			11.202	37.9	41.39	446.688			11.621	16.34	17.32	60.942
	3.198	59.426	5.711	16.309			6.344	37.69	12.131	21.322			10.924	56.126	54.32	248.774			12.5	24.006	17.67	65.572
	3.323	17.123	5.787	17.969			7.146	51.387	12.019	45.956			18.707	133.49	43.988	291.734			11.584	23.469	20.45	42.886
	3.346	26.992	5.088	97.732			6.381	73.611	12.75	65.546			14.683	185.058	69.26	180.2			10.717	29.736	11.893	60.457
	3.302	95.894	5.799	79.801			6.923	15.461	10.063	53.95			12.154	153.666	40.035	387.111			9.926	27.97	12.659	51.791
	3.23	44.165	5.532	95.443			9.188	43.235	8.046	29.673			13.554	128.351	40.693	290.99			11.278	20.909	33.65	57.227
	2.973	51.17	5.317	64.331			8.943	44.087	7.739	70.654			10.208	89.199	29.642	242.729			8.664	23.326	29.447	58.342
	3.641	94.59	5.095	34.364			7.415	36.276	22.903	46.842			14.206	52.192	24.643	183.889			12.223	13.542	35.719	106.257
	3.576	96.91	4.954	68.973			7.577	32.977	14.88	28.73			14.701	118.886	39.915	138.441			12.053	48.4	25.044	29.193
	3.593	37.139	5.969	51.691			9.714	57.21	21.713	26.392			11.486	38.286	43.34	222.84			10.697	54.234	18.423	52.605
	3.793	75.983	6.298	32.179			6.913	49.179	12.451	23.097			12.786	172.686	30.931	274.262			9.851	25.822	14.299	26.853
	3.467	78.228	5.231	17.163			7.989	41.508	17.301	30.197			11.446	149.403	49.985	194.701			11.644	26.075	18.201	32.294
	3.463	49.943	6.954	31.18			8.643	54.901	15.607	49.869			14.399	35.75	42.303	188.379			10.552	20.235	21.864	40.403
	3.814	45.616	5.07	26.326			10.447	25.923	16.18	79.319			16.656	33.388	30.739	152.648			10.974	36.951	20.736	31.822
	3.171	48.994	4.693	19.538			7.515	35.251	11.051	54.445			14.315	34.892	37.468	114.446			12.174	36.204	12.31	33.491
	3.801	45.511	8.051	22.801			8.135	32.006	13.117	68.877			13.897	35.39	34.124	142.342			10.404	25.481	14.508	57.822
	4.332	54.666	7.224	24.923			10.043	23.719	9.733	68.062			13.619	39.948	57.71	336.193			13.917	20.67	11.165	27.82
	4.602	39.396	5.779	15.834			7.588	47.515	14.56	98.454			13.583	45.161	28.705	259.402			10.919	20.125	14.166	23.301
	3.364	37.319	4.903	23.493			5.164	47.972	12.945	46.381			12.954	50.695	32.134	120.144			10.384	25.74	21.446	160.736
	3.711	98.471	5.086	25.451			11.211	60.126	16.602	33.303			12.401	32.263	54.719	435.706			9.864	28.024	19.084	145.662
	3.516	52.158	5.634	40.476			7.853	52.688	13.525	65.428			14.579	54.568	34.165	261.533			11.434	36.873	23.994	74.774
	3.188	59.752	4.752	33.793			7.991	22.849	13.877	20.872			11.589	27.327	27.893	317.258			10.735	21.212	25.203	78.481
	3.384	47.004	5.567	10.87			11.667	40.462	22.31	59.314			14.081	33.832	39.053	206.578			11.422	24.253	19.098	80.556
	3.621	68.654	4.486	35.209			8.898	24.554	20.61	38.632			14.108	30.245	45.256	181.761			12.301	71.926	21.757	79.286
	3.873	92.154	4.932	63.652			8.315	25.133	16.577	74.051			15.563	31.254	48.097	184.98			10.784	61.219	16.797	52.454
	3.619	85.65	5.002	29.781			8.96	64.954	12.557	59.361			15.491	45.653	57.813	168.567			11.1	39.193	15.623	30.374
	3.405	69.675	3.93	17.48			6.99	46.268	18.411	64.953			16.365	44.622	66.857	146.516			8.907	14.45	20.259	47.976
	3.823	97.761	4.415	54.859			6.809	44.006	13.542	92.178			13.439	45.303	58.909	187.364			11.197	35.5	26.645	44.483
	3.595	103.972	4.75	87.522			14.05	64.775	12.695	62.309			11.869	50.369	32.106	207.917			9.815	26.205	27.409	32.988
	3.578	94.026	4.855	25.173			7.73	61.627	17.801	35.622			10.123	43.472	73.868	423.745			10.54	33.143	24.761	48.941
	3.696	118.273	5.458	58.582			8.754	77.936	11.731	36.123			11.624	37.613	52.54	420.243			8.614	25.106	18.112	42.564
	3.593	109.964	6.225	60.605			10.316	53.516	14.552	21.123			10.292	48.187	47.517	397.82			12.374	42.767	19.617	25.047
	3.014	77.2	6.664	25.889			12.154	49.501	21.252	28.075			15.172	65.037	62.56	465.742			10.932	18.611	21.501	46.371
	3.408	71.177	5.955	56.551			7.046	38.154	15.585	40.868			14.211	53.281	32.417	260.03			10.055	18.95	20.613	49.712
	3.31	87.074	5.658	51.144			8.401	28.827	15.051	31.616			13.418	40.423	76.739	345.967			10.46	26.392	20.225	41.753
	3.853	153.936	5.599	16.428			6.102	54.806	18.088	35.011			15.112	41.09	62.857	304.821			12.507	38.097	14.801	63.365
	3.461	121.588	5.356	17.129			6.4	15.912	6.832	140.154			15.827	148.162	39.283	255.868			11.645	27.525	19.036	51.888
	3.819	148.845	4.849	49.025			15.869	44.427	7.805	73.349			13.545	186.087	42.266	267.563			9.139	22.711	13.461	42.745
	3.828	160.799	5.349	67.53			9.824	43.812	5.879	92.926			13.281	50.789	59.907	317.598			9.735	21.367	13.85	44.22
	3.804	70.941	4.082	70.455			7.731	48.224	6.132	97.1			12.005	48.872	19.427	417.547			10.068	29.056	15.474	42.147

## Sheet: Fig. 2g
Group (LMNA) (mean intensity)	MCP/MS2 (-Narta)	MCP/MS2 (+Narta)	dCas13b (-Narta)	dCas13b (+Narta)		Group (CLTA) (mean intensity)	MCP/MS2 (-Narta)	MCP/MS2 (+Narta)	dCas13b (-Narta)	dCas13b (+Narta)		Group (HSPB1) (mean intensity)	MCP/MS2 (-Narta)	MCP/MS2 (+Narta)	dCas13b (-Narta)	dCas13b (+Narta)
	10.74	32.263	9.923	154.487			7.99	47.394	7.713	17.387			9.256	93.764	7.294	28.429
	8.682	32.02	10.236	68.292			9.693	56.969	7.432	8.92			8.504	164.804	7.382	10.345
	10.174	42.082	8.483	71.318			8.993	43.456	9.224	8.525			8.546	178.136	7.415	10.638
	8.809	99.374	8.971	39.464			9.889	40.216	8.415	11.173			9.145	237.71	7.37	40.946
	9.009	46.362	7.067	43.843			8.471	69.384	7.742	18.728			8.9	231.863	7.161	25.725
	9.614	236.496	6.463	71.275			7.385	51.075	8.334	13.42			8.98	152.118	7.788	16.85
	11.305	214.452	8.504	62.793			7.427	50.254	9.134	13.842			7.411	154.921	7.216	9.733
	10.652	164.996	8.512	48.737			8.541	34.623	8.602	14.053			8.259	202.554	9.648	13.134
	19.659	171.509	5.895	43.518			9.146	51.008	8.499	18.372			8.084	173.16	8.17	24.589
	21.148	155.022	8.375	10.805			10.388	25.209	8.522	31.43			7.785	186.666	8.281	11.512
	21.765	156.318	6.314	44.406			12.236	52.54	8.462	45.002			7.992	223.032	8.633	22.237
	16.54	159.388	8.432	66.908			8.924	37.077	8.718	15.22			8.194	222.708	8.712	13.955
	13.777	129.677	8.777	70.068			8.14	67.338	10.07	8.911			7.685	249.947	6.299	20.705
	15.449	125.742	8.172	19.775			10.065	38.632	9.518	7.605			9.618	277.63	6.426	58.112
	25.055	206.383	8.195	11.148			9.106	44.055	10.457	13.499			10.483	161.378	6.286	38.565
	21.583	230.028	7.316	124.632			10.659	36.098	8.478	8.405			11.021	115.744	6.942	16.512
	20.997	110.947	7.895	47.552			9.238	43.032	9.048	8.565			10.244	73.678	8.188	8.074
	25.693	187.139	7.023	66.52			9.871	32.318	7.435	18.096			9.795	120.142	7.502	17.842
	27.29	174.559	6.934	40.729			8.816	40.255	7.328	28.364			10.27	114.927	7.286	47.252
	14.327	172.328	5.887	27.519			10.231	16.757	8.206	12.215			9.143	167.671	7.953	90.779
	9.88	142.669	8.934	25.826			10.29	63.301	10.564	14.601			8.803	137.2	9.018	10.76
	8.741	142.807	15.657	39.008			10.489	58.751	9.841	9.85			9.906	182.995	6.468	12.02
	15.2	188.312	5.336	25.314			9.525	49.338	9.138	10.227			11.892	94.549	8.328	9.371
	16.881	184.089	7.265	33.852			8.368	85.985	8.494	43.52			10.955	169.198	7.853	69.281
	26.064	50.084	7.915	13.284			9.97	17.231	7.2	26.926			13.299	175.481	7.71	29.732
	17.786	68.951	9.056	36.991			8.862	46.05	7.634	9.593			10.052	133.872	8.365	33.756
	16.775	121.541	7.853	38.879			7.63	31.052	8.604	16.351			11.485	102.693	7.09	17.885
	16.464	86.36	8.786	53.371			7.109	46.856	9.241	10.23			10.253	188.811	7.99	18.968
	17.047	96.679	8.715	53.611			8.735	25.836	8.266	8.244			8.105	60.839	7.766	13.217
	16.667	115.787	7.158	52.114			8.521	40.576	8.703	51.079			8.823	82.559	8.907	19.532
	17.966	71.769	8.308	10.488			7.794	37.589	10.245	23.753			8.229	148.679	9.38	15.906
	8.723	35.921	10.705	12.945			9.89	19.148	6.677	50.175			7.386	201.675	8.874	21.07
	9.491	22.983	8.904	12.359			9.641	13.047	8.249	9.444			8.236	131.317	7.257	9.997
	9.487	65.091	10.227	11.99			8.913	15.948	9.509	27.374			7.76	116.884	7.237	7.532
	13.246	63.93	10.985	17.698			8.038	22.954	9.925	26.833			7.851	88.844	7.864	8.226
	13.645	155.072	9.51	33.174			8.441	41.792	7.883	9.715			9.751	84.986	7.425	36.353
	15.377	193.236	9.392	31.853			8.736	30.78	11.843	19.534			9.364	100.492	7.799	28.155
	16.044	229.165	9.059	21.62			9.561	51.645	9.985	22.548			7.994	156.352	8.084	73.681
	27.184	203.444	13.301	15.677			9.267	40.246	7.384	10.748			7.708	161.615	10.812	10.493
	20.611	31.673	12.844	14.391			9.393	31.61	7.394	19.955			7.717	314.768	7.67	16.714
	26.978	18.136	10.462	19.556			7.279	45.085	8.545	20.691			7.438	166.556	7.896	46.851
	23.702	29.212	10.151	39.178			10.438	20.783	8.973	11.865			7.519	186.543	7.093	10.843
	25.525	24.457	9.35	34.574			10.194	36.136	7.748	23.907			7.381	143.018	7.333	8.822
	20.863	113.292	10.41	18.55			9.319	35.346	8.218	10.181			8.396	116.038	7.996	25.419
	20.677	79.152	10.323	9.428			8.565	51.485	11.515	16.023			8.303	82.734	8.548	6.931
	24.125	32.564	11.772	26.682			7.216	43.545	9.898	10.487			8.809	108.716	9.76	42.817
	25.158	31.406	9.953	56.291			10.484	33.851	8.056	10.267			9.412	157.708	7.827	48.041
	28.512	124.295	10.013	64.065			7.151	23.856	9.453	18.405			9.736	196.658	7.41	61.362
	21.91	120.997	9.689	22.666			11.208	36.576	10.339	21.115			9.551	173.828	9.466	57.136
	14.143	139.29	11.628	9.839			9.959	25.751	11.495	10.192			10.282	157.034	6.926	32.48
	18.582	15.826	11.386	71.889			9.348	38.08	8.496	12.321			11.102	138.694	8.045	36.968
	13.153	41.842	8.608	13.658			11.052	37.87	8.125	12.492			11.053	85.728	7.075	52.313
	13.037	172.175	11.38	35.612			10.119	19.778	8.228	12.125			7.693	98.707	6.339	13.11
	12.199	56.071	9.223	45.116			10.195	44.184	7.57	13.745			8.287	140.506	7.483	6.686
	10.408	168.969	7.745	38.924			10.551	40.623	7.695	12.039			8.555	116.518	8.109	19.648
	10.347	171.512	11.844	12.676			10.669	24.452	9.099	18.735			8.015	127.077	7.409	12.772
	10.698	64.057	10.064	36.165			12.672	35.874	11.814	15.799			8.246	162.114	7.986	17.411
	12.668	65.813	7.968	33.085			7.429	41.208	11.086	24.99			7.773	82.381	9.821	23.058
	13.627	202.56	7.899	36.682			10.153	57.22	9.962	15.544			8.187	193.673	8.382	26.113
	10.548	117.182	6.765	44.142			8.243	58.53	9.06	43.516			9.441	64.412	9.129	11.706
	13.35	126.924	7.196	26.889			8.444	35.842	9.068	15.319			8.926	85.109	8.197	11.888
	14.218	168.568	7.848	21.247			8.618	23.389	10.507	15.819			9.602	125.424	7.487	57.142
	22.406	181.791	8.236	121.541			8.15	34.136	10.354	14.851			9.289	54.396	7.209	53.395
	17.65	192.739	9.39	145.423			11.8	28.163	11.276	10.742			9.584	109.271	8.137	8.429
	9.19	112.489	9.169	17.462			11.655	24.212	10.389	11.269			10.093	115.246	7.591	36.994
	18.211	193.557	8.972	16.179			9.86	29.932	9.902	19.883			10.3	174.339	7.737	47.504
	12.007	102.961	6.697	81.257			12.671	36.33	8.714	19.656			7.909	238.241	7.518	22.77
	13.156	60.587	12.366	47.144			9.795	19.037	9.15	16.653			8.436	193.408	8.285	35.081
	14.479	193.997	10.952	41.862			12.76	17.486	9.357	11.901			7.77	178.78	11.2	8.819
	14.259	166.406	8.743	31.952			10.551	48.331	10.493	8.016			7.727	158.332	7.981	12.739
	14.6	189.448	8.33	31.991			14.75	58.595	7.83	13.287			9	103.968	7.734	55.534
	10.758	144.66	8.922	18.645			11.334	45.188	9.153	16.489			7.552	179.502	9.696	51.179
	11.172	66.288	9.243	16.717			12.722	41.91	10.697	20.953			7.613	103.224	8.424	21.851
	9.144	116.281	8.814	22.808			10.94	23.171	11.685	10.688			10.971	144.894	9.99	23.685
	13.515	184.406	9.414	36.033			11.1	56.337	9.247	31.47			9.136	140.046	8.549	8.327
	14.445	162.865	7.225	91.13			9.71	58.128	8.978	15.569			7.027	207.739	7.67	8.055
	22.388	169.495	7.03	32.235			8.367	46.042	8.737	10.384			10.057	135.499	8.795	49.907
	21.098	158.971	10.066	30.564			8.578	53.876	8.474	11.992			8.372	162.475	8.895	9.206
	17.762	80.319	9.157	45.068			9.21	49.674	9.676	26.25			7.422	131.607	8.072	9.204
	10.352	99.927	12.805	48.223			10.94	40.455	7.6	35.14			7.194	251.384	9.494	10.753
	9.51	100.625	8.631	16.068			10.555	33.022	7.578	22.626			8.214	184.612	7.765	38.282
	10.783	104.632	9.035	60.441			9.595	30.742	7.709	10.518			7.982	116.598	7.379	8.838
	8.938	141.507	8.763	103.63			8.787	57.095	7.425	14.227			8.539	166.231	7.531	16.202
	9.607	125.037	11.677	61.647			10.146	43.933	8.661	13.435			8.182	193.008	7.749	13.427
	14.019	80.094	7.631	155.091			9.963	56.701	7.303	16.114			9.117	168.319	8.031	27.829
	15.777	125.008	7.816	11.173			10.452	32.704	8.168	14.438			9.433	90.38	8.142	7.584
	13.052	133.589	8.453	9.504			8.877	70.257	10.95	10.494			8.786	199.146	7.867	30.16
	9.329	221.945	6.014	15.369			10.853	58.499	9.788	41.676			8.591	254.779	8.126	109.638
	17.315	278.912	8.11	11.636			10.008	112.448	8.803	45.855			9.494	214.098	7.204	35.166
	17.225	86.088	10.771	10.081			9.224	57.217	7.362	33.84			8.128	170.545	8.928	7.982
	14.952	258.359	8.354	12.904			9.558	90.981	9.716	12.516			8.818	177.457	7.845	68.518
	18.111	260	10.27	55.836			9.208	63.304	10.363	10.359			8.177	130.309	8.151	35.954
	19.292	273.802	7.643	50.486			9.435	67.88	7.608	9.374			8.421	152.149	7.795	19.718
	14.681	67.706	7.502	22.534			9.512	35.289	10.144	12.017			7.536	159.276	6.966	21.916
	18.406	85.535	7.753	45.717			9.495	75.646	7.966	13.072			7.484	184.083	7.456	17.169
	17	77.212	7.6	83.999			9.319	28.644	8.655	14.804			8.311	97.054	7.885	54.519
	14.594	75.545	7.921	73.59			9.958	36.746	8.01	11.249			9.16	225.438	8.174	96.549
	12.711	370.09	10.77	89.327			10.06	64.644	7.894	11.055			8.637	214.984	6.889	24.392
	12.225	129.588	8.349	10.62			10.012	67.099	10.907	19.223			7.03	98.297	9.371	42.612
	10.27	105.068	13.328	37.522			10.196	51.908	10.42	23.89			8.068	280.22	5.596	10.713

## Sheet: Fig. 3a
Group (miniCMV) (miniCMV-BFP-TriTag) (mean intensity)	Dox deprivation time (-2 day)	Dox deprivation time (-1 day)	Dox deprivation time (0 day)	Dox deprivation time (1 day)	Dox deprivation time (2 day)	Dox deprivation time (3 day)	Dox deprivation time (4 day)	Dox deprivation time (5 day)	Dox deprivation time (6 day)	Dox deprivation time (7 day)	Dox deprivation time (8 day)
	25.311	87.426	196.902	140.764	509.056	660.024	101.284	37.119	49.908	26.111	6.761
	15.786	22.394	194.331	145.428	446.908	329.442	98.963	146.311	53.496	29.691	21.818
	19.615	8.406	156.598	102.361	127.121	654.017	312.063	158.157	73.451	37.638	22.829
	15.443	8.259	182.46	122.969	461.642	164.139	284.484	88.769	85.637	24.496	24.793
	18.941	30.435	213.162	113.401	169.727	280.718	164.125	72.558	108.207	41.462	22.375
	21.078	17.777	195.309	139.05	131.929	783.232	185.98	48.125	36.244	29.7	6.289
	20.576	15.259	321.516	180.436	138.7	555.556	65.6	70.435	137.922	34.814	10.793
	18.279	73.867	101.593	316.167	532.364	513.584	108.299	85.035	141.471	38.014	19.148
	11.063	38.687	46.403	75.344	577.024	147.035	162.957	475.179	13.121	28.5	10.062
	11.623	8.864	45.533	231.012	364.588	292.726	214.01	554.162	32.761	34.712	11.5
	12.259	45.284	59.486	363.369	320.461	241.879	197.877	472.516	36.275	35.475	11.138
	4.435	48.519	31.759	71.559	238.368	255.393	94.768	34.309	54.923	25.786	5.2
	3.82	129.17	78.679	111.301	657.5	530.74	110.802	44.062	10.007	27	50.631
	3.936	124.835	53.029	145.089	97.715	310.297	94.695	43.369	9.66	19.895	16.148
	5.692	119.283	63.651	77.765	252.06	855.663	187.441	111.84	12.954	16.698	16.215
	3.375	121.65	44.875	68.018	321.266	178.25	167.316	21.467	52.973	18.296	9.86
	29.364	18.809	143.605	419.576	448.112	345.314	169.713	37.985	75.908	14.952	30.25
	12.177	26.572	98.822	505.918	209.199	204.027	115.941	21.592	65.015	18.333	3.476
	13.594	28.227	63.422	58.172	166.314	149.006	340.18	23.278	53.016	15.417	5.607
	15.326	7.541	111.885	215.136	383.361	290.404	204.847	35.893	53.41	15.146	7.051
	12.085	55.314	74.714	127.929	416.863	248.662	195.937	34.746	36.571	18.845	8.117
	9.856	61.697	66.263	43.375	363.062	312.7	205.806	55.875	31.031	17.211	9.343
	13.909	19.838	126.479	278.201	102.559	431.24	85.98	41.25	31.502	27.161	7.01
	15.027	19.621	84.78	128.086	249.275	267.643	175.816	52.275	16.994	33.41	11.467
	13.231	11.503	49.394	200.009	683.893	314.193	205.682	28.755	125.25	11.797	12.583
	11.315	51.956	47.643	130.139	673.432	165.258	275.56	28.246	163.082	25.931	19.545
	12.427	43.279	44.736	296.345	565.537	213.422	392.419	14.117	11.13	20.629	21.712
	6.718	13.925	152.594	276.145	332.045	225.5	180.236	19.875	293.506	21.85	12.507
	5.296	107.956	79.409	238.382	512.699	162.721	130.591	16.267	73.865	19.81	13.551
	13.725	106.321	56.372	214.618	155.297	390.105	513.196	111.804	124.323	19.977	15.875
	14.247	16.348	24.135	169.619	108.857	133.506	125.13	110.984	50.767	25.25	21.081
	15.857	22.711	19.755	139.153	618.368	624.918	299.645	194.601	54.291	8.25	20.194
	13.314	18.962	38.096	339.782	720.396	421.498	553.063	103.801	37.561	9.062	20.4
	2.762	11.198	37.102	694.426	575.3	389.314	362.21	141.766	50.353	3.103	17.825
	6.815	14.764	23.935	639.562	321.94	274.811	154.303	172.876	58.763	3.214	15.762
	5.541	32.721	78.237	113.121	510.854	444.719	122.461	84.301	82.692	12.792	21.693
	9	47.883	54.138	68.28	239.975	539.862	122.158	62.61	74.052	7.205	45.595
	6.707	28.387	62.788	165.87	266.705	488.947	206.381	67.302	84.931	16.892	28.95
	1.25	34.303	128.284	310.894	154.524	610.946	204.74	83.645	338.75	15.894	14.124
	2.487	34.088	165.311	387.891	102.841	843.692	173.991	198.581	119.669	18.923	11.911
	2.127	38.208	108.829	543.792	264.221	201.704	102.146	20.417	117.001	16.475	16.953
	2.121	13.615	63.853	441.68	270.281	166.193	153.237	23.301	62.362	19.121	7.865
	2.262	40.038	76.6	592.557	452.889	209.8	295.44	32.5	45.5	17.292	12.431
	7.792	20.406	31.444	60.234	111.937	578.813	134.44	182.327	90.782	18.312	10.515
	14.31	22.012	73.2	67.076	148.477	79.435	387.925	20.068	81.982	6.75	18.938
	14.852	10.463	105.344	137.651	187.821	470.117	307.615	17.848	91.663	22.749	30.903
	5.016	9.5	69.582	115.062	241.754	301.708	301.036	12.078	70.199	29.111	18
	4.22	54.502	137.446	89.423	184.539	389.664	144.822	21.147	124.104	21.64	25.135
	3.861	34.297	50.33	201.154	441.027	239.195	113.37	45.854	101.71	20.541	11.958
	18.4	17.436	342.105	49.772	104.667	540.619	169.667	19.771	22.314	13.875	16.557
Group (miniCMV) (stdMCP-PH) (mean intensity)	Dox deprivation time (-2 day)	Dox deprivation time (-1 day)	Dox deprivation time (0 day)	Dox deprivation time (1 day)	Dox deprivation time (2 day)	Dox deprivation time (3 day)	Dox deprivation time (4 day)	Dox deprivation time (5 day)	Dox deprivation time (6 day)	Dox deprivation time (7 day)	Dox deprivation time (8 day)
	2.643	37.911	79.151	17.804	26.875	45.755	12.208	13.513	13.554	2.209	3.966
	2.051	37.658	45.534	18.616	19.095	34.651	11.968	5.985	14.632	2.023	3.817
	2.237	13.172	45	16.904	50.774	14.81	5.537	5.426	2.588	2.719	4.1
	2.264	12.774	23.405	11.092	42.158	21.787	4.72	6.712	2.78	2	4.043
	2.393	34.181	14.189	20.229	6.163	20.892	18.647	4.894	2.885	2.12	3.933
	2.875	29.278	20.364	15.425	11.696	10.118	19.4	3.262	3.526	2.144	4.259
	2.36	8.938	21.39	64.026	53.637	23.114	9.235	5.523	4.711	3.533	4.726
	2.518	12.534	36.65	36.785	20.734	21.546	9.599	4.731	3.792	2.143	4.619
	2.595	16.188	25.184	35.883	21.069	12.5	4.991	5.13	2.476	2.13	5.2
	2.858	15.951	25.463	18.433	29.54	29.791	5.058	5.395	1.833	2.169	5.625
	2.333	23.09	47.056	20.094	18.822	33.351	5.148	4.07	3.556	2.126	5.786
	2.406	20.815	49.223	19.156	10.086	21.125	10.525	4.174	3.873	2.168	4.197
	2.526	11.627	47.995	14.357	9.107	23.367	11.125	3.854	4.55	8.883	4.071
	2.821	28.331	47.184	18.22	9.208	22.066	5.622	10.413	2.61	7.832	4.441
	2.428	46.471	25.771	18.834	9.792	47.209	13.709	3.055	2.781	11.109	4.569
	2.296	5.67	21.885	15.389	24.789	17.384	13.081	3.327	2.223	5.449	3.979
	2.747	53.549	34.571	20.79	29.922	17.643	9.753	2.115	2.11	4.148	5.134
	2.087	62.611	48.514	51.058	18.667	22.248	4.25	2.833	3.833	5.381	4.761
	2.25	53.49	33.888	51.227	20.443	8.331	4.015	3.167	5.148	16.119	5.05
	1.4	25.369	42.637	10.655	25.479	33.568	4.532	2.412	7.04	4.365	4.917
	1.966	23.044	36.972	11.958	38.731	40.143	11.618	2.288	5.729	4.333	4.41
	2.141	34.364	38.631	76.557	16.214	41.252	15.8	2.687	3.936	4.01	4.35
	2.342	28.411	40.61	61.238	21.384	25.092	5.588	2.229	4.13	3.152	4.429
	2.4	20.417	23.144	13.88	11.018	11.994	7.314	2.649	3.089	2.873	3.41
	3.035	22.243	16.886	11.691	36.138	10.358	9.485	15.587	3.903	2.934	3.945
	2.31	7.224	120.436	46.327	41.884	7.295	4.069	15.552	5.42	3	3.97
	2.375	7.488	86.802	19.265	37.118	32.103	3.654	8.822	5.303	2.953	4.254
	2.295	10.75	29.117	34.472	18.898	28.636	3.4	3.07	2.447	3.118	5.062
	2.524	9.106	24.381	19.51	16.252	19.333	4.711	3.1	2.625	3.269	4.253
	2.844	52.896	33.618	26.52	21.694	19.355	4.549	2.344	2.354	1.878	4.082
	2.217	30.368	30.749	56.175	67.322	28.157	3.935	3.594	2.929	2.117	4.18
	2.177	7.113	19.645	53.256	62.214	23.771	16.562	4.097	2.589	3.081	4.335
	2.994	8.401	26.75	52.9	14.121	38.064	16.703	3.52	2.999	2.817	4.395
	2.533	9.715	52.579	88.368	56.197	11.459	17.714	4.211	4.359	5.577	3.333
	2.533	15.721	50.415	13.193	32.247	24.429	58.355	3.09	4.571	4.692	3.956
	2.452	15.458	23.254	40.701	41.109	21.92	20.13	4.352	3.034	5.789	3.438
	2.64	16.705	26.192	37.89	68.75	8.553	5.678	2.705	2	5.443	4.41
	2.172	5.979	26.16	58.663	21.102	6.856	4.625	3.37	2.476	5.029	4.476
	2.252	8.71	44.178	44.591	23.522	7.661	4.271	3.806	3.153	2.818	4.666
	2.917	34.289	39.812	22.315	13.404	24.941	6.062	4.637	2.428	2.832	5.351
	2.397	32.523	58.438	9.61	23.393	6.737	7.946	2.875	3.75	2.447	4.642
	2.429	22.23	42.366	36.767	35.461	2.765	8.675	5.284	3.687	1.892	4.4
	2.407	18.317	79.313	38.561	31.531	28.522	7.223	3.286	4.2	2.75	4.396
	2.445	11.892	47.435	12.088	29.808	20.253	9.617	4.555	3.8	3.455	3.966
	2.629	17.159	31.787	17.308	62.241	19.476	4.628	2.294	5.361	2.855	12.894
	2.517	16.352	35.112	10.899	18.42	9.806	4.245	3.806	3.913	2.416	13.281
	2.303	17.608	73.03	11.476	20.199	29.347	7.245	3.684	3.094	2.313	11.084
	3.857	14.423	32.435	14	23.65	42.45	9.638	3.491	2.969	2.239	3.854
	2.556	16.326	26.286	26.139	49.522	17.096	11.329	2.373	2.901	2.211	4.063
	2.294	28.12	28.413	85.651	25.44	50.689	2.098	6.807	3.168	2.461	4.667
Group (LMNA) (BFP-TriTag-LMNA) (mean intensity)	Dox deprivation time (-2 day)	Dox deprivation time (-1 day)	Dox deprivation time (0 day)	Dox deprivation time (1 day)	Dox deprivation time (2 day)	Dox deprivation time (3 day)	Dox deprivation time (4 day)	Dox deprivation time (5 day)	Dox deprivation time (6 day)	Dox deprivation time (7 day)
	4.864	21.208	15.095	64.141	82.825	59.621	20.003	12.94	9.425	5.946
	5.23	21.112	17.829	22.974	59.419	66.354	23.024	13.516	9.249	5.837
	5.144	19.37	15.482	22.317	65.611	47.532	51.695	13.609	10.564	6.554
	4.33	21.448	22.283	37.686	73.924	127.126	49.701	13.695	10.702	6.179
	4.981	7.447	17.869	37.06	54.373	41.639	14.194	6.248	6.42	4.548
	5.561	6.999	21.693	11.972	53.26	24.378	15.941	7.567	7.344	5.876
	5.104	22.805	18.933	49.547	34.137	142.169	11.469	7.786	7.427	5.365
	5.275	21.218	22.955	49.359	21.968	114.224	9.923	11.094	6.363	6.372
	4.618	9.781	29.22	55.846	37.178	131.786	66.552	11.948	5.844	4.981
	5.747	9.252	31.611	92.955	40.658	137.324	39.646	6.707	8.523	4.647
	4.514	13.935	27.945	111.123	78.342	39.771	27.696	13.243	9.004	5.575
	6.077	9.76	21.233	18.051	56.234	36.11	33.758	15.417	7.579	5.662
	5.648	19.235	15.18	23.5	77.214	46.211	15.3	13.98	7.846	5.599
	5.602	22.056	16.176	38.163	53.703	59.835	16.099	17.151	6.833	4.896
	4.24	14.251	17.564	22.734	50.96	73.77	22.076	6.437	7.056	5.65
	4.132	15.54	20.01	20.047	48.695	85.015	21.869	6.31	6.724	7.916
	4.641	12.534	25.218	36.136	50.38	19.002	21.083	10.229	5.346	7.659
	4.483	9.515	27.004	20.466	42.475	22.212	23.401	9.582	6.889	5.736
	5.587	11.483	15.633	23.969	64.679	79.994	24.438	6.9	6.687	6.394
	6.014	11.938	14.491	72.08	72.663	74.976	19.884	15.298	4.086	6.161
	3.944	12.071	31.626	74.113	57.983	91.964	22.979	17.917	6.465	6.516
	6.315	9.862	29.035	20.466	47.671	51.664	22.215	20.442	7.184	4.204
	4.126	12.567	38.292	116.884	35.583	59.3	32.709	19.631	7.736	7.55
	6.491	10.567	31.002	108.427	34.21	90.078	45.899	6.79	7.986	7.696
	4.103	15.122	27.007	33.836	48.521	60.438	35.292	8.614	7.028	5.397
	4.619	11.805	26.829	48.78	50.304	70.567	21.497	15.387	7.177	5.18
	4.814	14.016	37.461	52.735	60.375	23.047	23.446	9.594	9.899	7.401
	5.411	13.888	33.501	41.627	70.795	26.583	18.29	15.261	11.658	3.962
	4.932	14.666	45.192	21.736	94.496	70.902	25.409	7.263	12.416	6.864
	4.315	17.625	37.056	22.675	78.652	105.101	26.587	14.896	12.753	4.638
	4.283	16.529	36.013	30.821	38.023	40.742	14.975	15.501	5.736	5.129
	4.785	26.104	38.001	38.024	41.379	105.242	16.84	6.27	5.807	7.006
	4.793	9.495	12.288	12.043	20.57	82.335	26.318	6.046	6.078	8.318
	5.237	11.493	8.771	68.907	21.783	28.033	27.584	14.671	9.235	5.144
	5.646	6.72	13.119	66.92	35.603	29.666	30.2	14.514	8.598	5.871
	5.328	9.775	9.243	69.85	33.58	75.308	25.603	12.179	9.198	4.448
	5.673	10.131	14.576	39.508	73.51	81.342	24.939	13.091	8.403	5.791
	4.023	16.937	13.994	56.139	69.78	75.074	34.354	35.019	10.314	5.826
	4.652	14.087	17.627	41.619	34.84	76.472	32.662	30.374	10.998	5.438
	4.958	19.683	42.026	40.301	39.839	78.22	34.936	5.182	5.693	8.012
	4.924	7.943	15.932	38.119	24.104	76.204	25.599	5.626	6.471	5.957
	5.122	10.714	27.661	13.887	22.062	61.796	7.396	6.162	6.662	8.007
	5.519	16.013	32.356	21.316	38.847	69.881	7.637	6.888	8.993	6.11
	4.517	13.111	39.047	42.933	42.495	42.696	9.62	7.29	9.514	4.618
	5.929	11.056	32.562	33.109	40.677	40.383	10.022	5.554	7.298	7.082
	4.762	8.916	18.933	38.017	140.458	41.613	5.35	15.41	7.875	5.885
	4.831	9.12	21.186	44.546	137.229	43.851	88.462	15.088	7.252	4.512
	5.166	12.551	29.037	25.406	100.11	53.116	101.134	11.541	7.73	5.653
	3.839	9.194	23.286	28.661	123.777	23.338	92.3	13.258	5.531	5.708
	5.523	10.709	11.425	42.433	101.736	26.49	106.423	7.417	5.161	5.58
Group (LMNA) (stdMCP-PH) (mean intensity)	Dox deprivation time (-2 day)	Dox deprivation time (-1 day)	Dox deprivation time (0 day)	Dox deprivation time (1 day)	Dox deprivation time (2 day)	Dox deprivation time (3 day)	Dox deprivation time (4 day)	Dox deprivation time (5 day)	Dox deprivation time (6 day)	Dox deprivation time (7 day)
	4.722	16.159	76.678	63.311	70.312	21.853	9.863	5.801	5.065	4.177
	4.707	18.601	71.799	61.34	65.639	10.344	8.345	5.743	4.453	4.232
	4.616	15.844	108.186	44.534	60.904	10.428	8.592	5.611	6.871	4.221
	4.49	16.5	113.395	81.847	59.389	10.399	7.849	5.254	4.695	4.458
	4.786	19.834	78.198	23.369	22.872	6.398	36.175	5.806	4.558	4.237
	4.401	22.521	65.539	24.154	18.257	11.797	36.895	5.088	4.479	4.659
	4.628	25.988	40.325	12.341	18.357	12.453	18.99	4.673	5.164	4.901
	5.854	25.133	90.557	13.762	18.669	11.91	18.369	7.093	5.206	4.433
	4.77	13.143	37.332	11.538	13.297	10.996	5.604	6.625	5.082	4.185
	5.655	13.405	78.034	13.212	11.136	13.416	5.044	7.312	4.95	4.258
	5.213	11.81	28.841	18.639	25.827	63.841	5.45	4.41	5.43	4.285
	4.623	9.38	10.155	17.79	25.026	10.62	18.044	6.251	4.646	4.426
	5.056	8.433	9.47	22.272	21.504	9.149	17.722	6.25	4.422	4.663
	5.332	8.086	54.635	11.24	24.325	9.633	10.502	4.504	4.457	4.686
	5.223	7.077	16.294	15.675	16.859	13.053	10.321	10.038	4.559	4.405
	4.873	6.503	19.382	14.255	16.359	12.479	9.733	11.461	4.541	5.239
	5.613	17.15	12.802	19.836	26.124	11.012	7.027	7.363	5.181	4.328
	5.017	18.943	6.562	20.11	28.234	13.639	7.849	9.496	7.035	4.499
	5.261	13.502	26.594	18.479	17.496	12.379	7.894	4.628	5.231	4.156
	5.559	12.37	8.531	17.218	18.519	11.455	8.337	5.649	5.654	5.159
	5.715	11.044	9.478	11.726	11.17	11.757	8.494	11.3	5.834	4.515
	6.319	13.257	31.431	10.36	11.058	20.84	7.635	10.501	5.595	4.706
	5.899	13.489	16.771	9.257	42.009	11.644	6.726	5.957	5.245	8.273
	6.26	9.437	18.151	10.523	14.798	14.015	10.216	5.748	4.477	4.373
	5.869	10.535	31.936	15.116	18.728	9.42	9.212	5.113	5.132	4.558
	5.44	10.466	42.107	18.885	15.508	8.206	9.929	5.818	4.82	4.383
	4.761	92.834	15.49	11.733	38.251	8.319	10.833	6.009	4.925	4.44
	4.867	89.818	13.815	23.839	11.618	7.516	9.729	5.181	4.25	4.412
	5.134	65.067	40.787	25.265	14.4	8.058	8.584	6.712	6.162	4.586
	5.311	51.956	37.56	46.504	17.758	15.575	9.461	6.796	4.949	4.297
	5.281	38.045	34.068	43.937	32.488	10.986	6.879	6.516	5.16	4.27
	4.487	33.733	36.139	37.156	32.571	8.321	7.907	4.536	4.114	4.392
	4.512	13.548	37.853	23.811	30.584	20.523	7.667	6.887	5.005	4.277
	4.629	31.512	37.319	21.443	20.81	16.927	7.001	7.129	4.461	4.562
	4.731	6.785	43.691	23.043	20.949	19.492	6.183	7.443	4.552	4.409
	5.155	12.193	42.729	14.489	52.213	10.974	14.145	7.912	4.591	4.333
	5.196	24.064	68.326	15.614	43.015	8.147	13.339	5.34	4.983	5.095
	5.413	14.323	48.443	31.79	32.861	9.694	10.685	7.842	5.179	5.07
	5.513	14.947	49.95	19.849	31.921	8.583	10.845	5.881	5.006	4.453
	5.139	9.559	44.998	21.86	30.111	11.762	18.485	9.728	4.281	4.524
	5.825	15.524	55.014	13.145	28.545	12.375	19.552	8.726	5.24	4.195
	5.287	9.854	51.586	14.525	17.595	10.69	19.221	4.963	4.484	4.45
	5.135	16.772	53.79	34.082	18.263	12.566	8.74	4.543	4.438	4.845
	5.341	15.03	84.869	16.482	10.329	21.154	7.445	5.25	4.631	4.593
	5.915	15.497	12.35	25.021	88.388	10.211	8.943	4.381	6.471	6.485
	6.044	15.952	11.794	33.694	37.71	10.071	11.486	5.736	4.661	4.391
	5.094	15.955	14.918	16.316	35.334	10.927	12.383	6.085	4.066	4.456
	6.354	34.079	46.097	21.858	86.73	9.729	11.507	5.43	5.087	4.5
	5.893	13.182	20.639	19.756	28.485	13.015	12.472	5.956	4.286	5.774
	6.185	10.917	20.373	20.645	29.43	9.292	10.956	6.264	4.6	4.404
Group (H2B) (H2B-BFP-TriTag) (mean intensity)	Dox deprivation time (-2 day)	Dox deprivation time (-1 day)	Dox deprivation time (0 day)	Dox deprivation time (1 day)	Dox deprivation time (2 day)	Dox deprivation time (3 day)	Dox deprivation time (4 day)	Dox deprivation time (5 day)	Dox deprivation time (6 day)
	10.069	21.838	25.265	17.19	16.676	14.756	8.409	8.92	16.603
	12.973	26.547	22.337	22.669	19.402	11.97	11.434	8.333	16.86
	10.966	21.491	14.378	12.146	13.321	12.466	7.201	8.37	14.984
	10.25	19.331	15.445	14.206	15.49	14.109	7.94	8.122	15.605
	8.447	17.213	51.462	16.419	22.676	9.415	6.459	9.727	7.372
	7.957	20.928	33.026	13.355	25.233	7.751	9.898	6.751	6.198
	5.756	13.137	34.301	11.867	14.063	26.256	8.39	7.364	9.234
	7.705	13.395	24.221	12.976	14.53	22.017	7.666	6.71	9.03
	10.041	17.867	35.424	14.061	47.208	9.577	6.84	6.554	7.28
	8.833	19.229	19.113	14.256	43.83	10.952	11.013	5.792	11.905
	7.657	12.392	33.274	16.386	29.518	11.907	8.174	8.306	12.218
	9.516	16.97	35.836	19.322	23.112	12.7	12.113	9.618	7.795
	12.063	11.55	25.253	13.792	14.912	14.155	11.114	16.158	9.517
	12.772	20.156	14.296	11.167	12.763	9.81	18.314	9.95	9.658
	11.181	15.561	17.073	12.324	11.475	12.362	13.564	11.431	10.173
	8.527	17.8	20.616	14.252	12.924	10.078	13.268	15.29	9.56
	8.654	13.704	12.005	13.23	14.703	13.942	13.713	14.261	8.616
	10.688	13.037	14.32	18.429	23.317	13.055	13.352	6.738	9.103
	9.522	31.623	24.241	13.824	28.895	16.495	12.616	6.219	8.337
	11.305	11.732	21.165	12.983	21.549	12.554	11.706	9.406	15.284
	9.934	9.244	16.848	11.267	25.794	12.887	9.172	6.807	8.321
	6.508	13.835	17.375	17.287	23.892	11.028	8.998	8.948	7.986
	7.07	9.303	14.827	15.407	19.365	13.512	9.232	5.704	8.612
	5.472	9.818	25.012	20.325	17.144	19.572	8.612	4.873	8.338
	6.771	13.287	20.514	18.923	29.879	9.928	9.399	13.872	10.122
	6.827	11.794	20.904	11.285	30.636	11.627	22.864	7.617	6.337
	8.188	12.614	23.863	11.262	27.84	8.792	27.19	5.985	9.305
	7.967	11.312	24.738	24.009	21.596	29.638	21.104	8.443	11.306
	8.232	16.29	26.678	24.067	12.855	25.707	20.688	5.669	8.335
	8.316	14.373	30.555	23.172	16.667	18.154	11.511	9.382	7.079
	10.044	18.092	14.751	20.332	16.816	16.474	7.783	9.382	6.525
	8.949	18.619	17.513	60.888	13.249	11.504	19.859	5.027	6.412
	9.161	10.039	14.775	12.089	12.161	12.569	18.574	9.847	7.352
	8.969	18.081	15.431	42.434	24.461	13.395	17.799	13.855	10.716
	8.026	12.724	13.871	34.556	27.207	12.964	18.102	9.451	18.414
	8.534	19.566	15.615	27.367	23.045	18.374	6.812	10.291	6.349
	8.866	10.668	14.813	59.135	18.499	22.843	8.354	8.898	7.013
	6.8	15.999	15.524	59.402	99.629	13.283	20.725	8.379	8.128
	8.181	17.9	16.378	15.625	16.698	8.404	21.579	8.311	7.562
	12.025	24.653	15.419	18.913	27.83	31.296	6.27	7.39	10.003
	7.883	18.834	18.598	12.438	26.357	9.144	24.857	6.774	8.891
	11.35	11.755	15.786	14.725	29.783	9.017	9.374	7.449	8.708
	15.458	18.313	16.679	13.349	28.764	11.029	10.148	9.367	10.877
	13.168	13.539	24.526	12.415	28.559	14.308	15.18	7.771	7.091
	11.251	10.811	22.309	28.787	17.692	17.553	13.299	10.599	7.117
	10.066	12.335	22.695	22.044	17.159	17.36	8.009	9.975	10.189
	10.626	20.379	17.173	20.538	16.969	10.656	9.249	7.875	9.032
	13.278	13.812	28.362	19.259	13.092	12.164	13.51	8.805	9.129
	11.19	15.57	13.339	18.299	12.584	10.967	15.95	7.804	9.967
	10.397	18.936	17.873	36.334	14.703	12.325	8.89	8.777	7.699
Group (H2B) (stdMCP-PH) (mean intensity)	Dox deprivation time (-2 day)	Dox deprivation time (-1 day)	Dox deprivation time (0 day)	Dox deprivation time (1 day)	Dox deprivation time (2 day)	Dox deprivation time (3 day)	Dox deprivation time (4 day)	Dox deprivation time (5 day)	Dox deprivation time (6 day)
	4.56	34.545	16.121	118.096	37.413	10.476	16.163	5.9	4.718
	4.423	58.086	56.828	104.083	36.503	9.964	4.951	6.15	4.963
	4.62	91.488	29.837	96.168	41.013	7.445	4.821	4.29	4.921
	4.569	76.469	68.822	59.888	44.089	8.133	4.856	4.944	5.264
	4.373	120.798	29.35	49.565	20.948	11.633	10.898	4.609	4.571
	4.373	96.034	111.078	15.681	24.921	11.743	10.394	8.702	4.904
	4.371	103.426	38.784	16.911	22.5	23.527	10.228	7.243	5.215
	4.369	94.406	69.076	16.035	118.37	18.03	10.791	4.427	5.479
	3.987	32.266	102.259	31.502	120.682	42.983	8.573	4.28	5.214
	4.908	46.882	110.451	44.154	70.453	40.603	8.781	4.32	5.691
	5.122	39.099	11.547	50.701	78.17	9.113	6.787	7.378	5.702
	6.118	35.044	11.785	32.812	82.749	12.867	23.335	7.934	5.506
	6.397	17.941	24.296	55.421	42.039	26.744	21.447	4.065	4.958
	6.102	17.723	36.037	39.488	31.989	26.345	8.857	5.229	4.553
	6.562	18.975	12.807	35.859	34.654	15.495	8.741	4.13	4.536
	5.441	10.759	10.938	55.823	32.716	19.594	9.094	6.136	5.052
	4.885	23.442	17.839	56.028	35.437	20.237	10.716	5.666	5.08
	4.557	26.309	20.671	79.999	29.677	12.829	13.634	4.773	5.828
	4.519	55.895	119.623	63.377	28.963	13.267	14.188	4.478	5.964
	4.804	26.502	42.399	36.548	16.992	18.023	10.176	5.174	6.56
	4.702	30.576	21.853	24.684	26.314	17.689	11.717	5.865	6.47
	4.621	23.217	31.555	27.886	27.515	10.034	11.146	6.484	5.652
	4.672	24.14	36.458	54.837	37.908	9.365	6.428	5.103	4.935
	4.184	20.538	21.022	32.323	31.185	23.797	6.792	4.494	4.833
	4.425	13.678	18.767	30.145	33.831	21.448	15.847	4.857	5.531
	4.429	63.367	62.59	82.318	34.649	21.647	7.482	14.327	6.66
	4.113	62.366	78.676	88.323	25.483	21.045	15.876	14.271	5.665
	4.37	20.087	49.969	55.814	23.512	15.752	7.016	4.634	6.295
	4.617	17.225	108.676	26.069	25.199	17.701	9.294	4.224	6.915
	3	19.971	80.215	26.08	32.192	16.662	6.839	8	4.577
	5.75	28.899	113.901	45.333	122.792	17.322	7.614	8.817	4.64
	4.265	27.345	149.493	30.815	215.23	14.432	6.933	4.248	4.796
	4.305	14.208	43.376	62.483	23.325	15.003	14.653	3.216	5.35
	4.483	12.965	38.653	78.399	24.838	10.534	51.986	3.892	5.37
	7.875	11.969	155.634	78.602	24.209	12.841	8.36	5.484	4.944
	5.408	66.272	61.902	49.319	13.022	12.353	7.799	5.178	2.333
	6.057	11.056	73.394	67.639	33.014	13.411	6.643	4.697	6.333
	5.382	18.916	28.064	33.509	33.066	13.062	7.653	4.287	3.725
	5.442	83.158	47.079	39.009	8.033	19.259	7.648	4.413	4.75
	4.667	11.91	42.943	28.461	8.064	17.162	7.796	4.525	4.692
	4.885	38.157	91.162	28.139	22.151	23.567	10.815	4.262	4.022
	4.468	12.57	86.439	109.905	152.029	24.47	10.237	3.867	4.574
	4.521	61.542	95.248	83.871	156.781	19.451	21.962	4.211	4.516
	5.009	12.348	147.348	20.408	66.81	18.73	18.762	4.625	4.375
	6.429	94.301	135.266	89.409	119.975	24.139	31.933	4.629	4.469
	4.483	64.383	64.646	94.057	57.49	22.239	23.703	3.333	4.826
	4.449	56.65	73.794	23.392	64.992	20.834	12.299	5.649	5.169
	4.719	26.198	19.241	22.704	178.323	20.046	10.412	5.366	5.155
	4.668	28.845	20.012	18.891	132.173	7.731	17.062	4.837	5.314
	4.67	22.844	109.258	24.587	20.911	7.535	15.584	4.479	4.667

## Sheet: Fig. 3b
Group (LMNA) (mean intensity)	stdMCP-PH (0ng)	stdMCP-PH (5ng)	stdMCP-PH (25ng)	stdMCP-PH (100ng)	stdMCP-PH (200ng)
	3.702	112.304	4.845	33.57	30.874
	3.897	101.347	21.49	26.64	35.344
	4.147	51.944	30.357	53.85	17.935
	3.439	50.816	44.386	39.953	4.973
	4.866	5.126	44.688	41.551	89.835
	4.818	8.565	10.835	5.509	49.243
	4.666	59.687	9.334	9.522	53.268
	5.423	63.547	47.784	33.482	46.683
	5.42	23.301	59.681	32.555	17.713
	5.301	24.493	46.782	15.289	12.301
	4.825	7.251	39.255	23.257	16.43
	5.699	15.711	46.977	34.909	6.687
	4.546	31.934	53.629	15.168	19.437
	3.111	43.184	68.043	20.371	23.317
	5.006	50.104	76.003	18.459	33.779
	5.917	3.28	63.954	26.022	30.579
	4.235	40.72	74.612	4.788	38.303
	5.04	34.011	62.073	5.597	39.525
	5.935	34.062	90.311	64.433	19.915
	5.93	17.068	126.252	72.089	6.467
	5.577	35.342	154.18	5.068	23.07
	5.228	23.154	144.921	6.107	28.119
	4.334	57.583	145.227	7.236	61.571
	5.458	65.378	120.535	39.627	19.776
	3.703	16.866	135.351	43.478	71.53
	3.718	4.839	136.776	83.256	32.359
	3.665	28.972	116.174	81.756	28.149
	4.132	64.712	54.352	50.564	38.582
	3.391	107.216	49.195	50.459	71.124
	4.699	98.814	24.746	30.261	57.951
	3.439	50.687	20.062	13.124	30.909
	4.58	82.496	7.275	75.924	33.226
	5	7.346	103.843	57.716	25.397
	4.953	12.435	124.884	69.672	18.66
	4.626	4.595	155.591	87.808	19.543
	5.246	9.187	40.781	19.984	56.119
	5.013	5.714	106.16	14.486	39.442
	5.196	6.987	33.796	21.366	39.518
	5.051	9.768	43.776	16.683	6.907
	4.733	5.284	20.299	66.568	11.342
	5.177	5.171	28.044	60.046	37.979
	4.294	26.267	55.92	52.428	44.237
	4.002	30.068	28.496	45.842	15.826
	4.818	38.403	20.327	25.131	24.806
	5.66	27.111	17.821	29.694	36.459
	5.714	24.547	16.827	20.668	11.002
	5.165	5.807	41.631	6.986	11.752
	4.99	5.747	20.599	9.396	9.334
	3.346	33.671	46.28	8.657	96.358
	5.184	33.226	36.94	22.287	17.577
	4.192	16.598	28.739	20.237	88.356
	5.398	63.473	32.751	65.443	36.9
	3.932	61.969	39.128	83.521	108.496
	3.641	58.563	17.781	97.286	9.215
	4.306	10.096	12.234	32.171	24.794
	4.836	19.219	20.422	23.428	27.567
	5.463	5.95	81.402	6.081	23.139
	4.356	16.478	46.377	22.049	17.54
	4.436	4.737	10.418	21.381	30.939
	4.416	6.639	6.868	22.931	30.904
	5.089	7.107	24.101	11.077	29.972
	4.008	6.567	27.361	29.52	18.366
	4.698	5.276	15.962	20.57	8.51
	4.33	16.412	55.017	32.268	18.844
	4.597	4.449	43.076	15.692	21.824
	4.778	4.126	15.208	6.326	24.061
	4.071	6.173	38.518	32.205	29.883
	5.553	6.313	38.688	10.658	26.374
	5.151	40.196	51.291	6.304	24.159
	5.268	47.317	46.488	24.944	30.97
	5.55	3.286	82.896	30.253	5.534
	5.16	87.368	74.333	31.3	11.454
	4.625	89.295	90.713	37.997	4.683
	4.676	41.31	83.704	16.099	7.657
	3.671	26.721	22.25	31.826	14.379
	3.965	21.454	40.842	43.868	11.834
	3.204	8.248	40.951	45.978	13.069
	4.999	71.438	29.267	73.3	13.415
	4.703	80.914	27.918	49.031	15.275
	4.369	111.772	41.778	64.758	15.601
	5.098	122.171	58.648	71.259	10.933
	4.938	34.337	11.105	38.209	15.83
	5.52	51.102	27.323	14.533	13.834
	4.8	8.177	43.143	12.316	45.25
	4.015	56.695	45.725	59.1	20.098
	4.201	44.531	13.315	51.717	62.579
	5.947	33.627	5.951	40.552	28.483
	5.085	29.172	33.207	45.212	68.762
	4.825	29.977	33.979	30.892	61.997
	5.035	4.455	59.966	35.96	5.288
	4.881	5.469	34.989	37.461	58.064
	5.681	37.509	35.925	34.715	15.334
	4.214	52.795	36.483	40.361	5.029
	4.158	56.021	25.002	25.018	29.003
	4.185	53.416	8.726	21.424	19.156
	6.347	56.305	47.936	36.038	28.723
	4.442	30.433	23.309	30.452	32.761
	4.816	4.419	31.232	27.161	18.771
	4.349	10.297	33.747	24.843	39.403
	5.618	39.328	29.482	25.861	10.115
Group (H2B) (mean intensity)	stdMCP-PH (0ng)	stdMCP-PH (5ng)	stdMCP-PH (25ng)	stdMCP-PH (100ng)	stdMCP-PH (200ng)
	8.385	42.806	42.776	33.741	22.4
	7.27	20.563	39.454	28.446	18.355
	6.553	33.295	9.392	48.314	12.487
	5.419	28.056	9.837	63.877	26.227
	6.362	19.575	13.299	58.345	22.989
	5.403	27.275	7.388	43.883	18.562
	3.909	13.657	8.055	22.135	27.343
	4.91	25.885	17.844	27.158	35.408
	5.984	58.333	17.128	26.864	48.038
	6.504	21.895	11.817	22.841	28.663
	5.652	12.05	13.166	30.112	23.806
	4.82	5.729	26.559	38.6	15.048
	7.244	57.774	20.846	26.581	24.753
	7.212	22.192	25.176	94.8	23.672
	5.431	14.12	32.352	15.844	29.25
	6.147	90.901	45.302	15.239	19.708
	4.949	20.776	29.535	47.965	23.079
	6.85	14.613	20.153	55.202	25.407
	5.642	13.456	29.548	38.356	21.018
	4.784	8.391	17.98	18.664	29.757
	4.854	54.201	61.641	40.474	24.176
	5.91	38.236	61.981	88.62	68.929
	7.613	12.805	40.781	30.992	35.841
	4.432	10.609	42.25	35.35	32.452
	6.554	24.383	61.607	32.407	37.875
	5.562	21.264	44.545	31.293	40.321
	6.074	18.441	25.918	40.091	58.222
	9.602	25.33	39.997	35.212	30.184
	5.295	9.368	33.883	28.426	40.196
	5.077	6.866	18.925	31.047	39.073
	4.844	10.56	35.247	35.726	20.245
	4.344	19.305	32.113	36.266	24.016
	6.79	22.734	19.018	46.394	40.279
	5.758	11.175	29.801	32.577	37.837
	5.936	50.86	22.629	50.315	44.807
	5.32	28.412	13.87	57.507	44.573
	6.189	24.866	22.08	86.197	22.359
	5.048	24.212	61.945	66.52	28.52
	6.274	5.641	88.004	34.157	41.354
	5.991	5.48	23.052	29.089	33.689
	4.909	37.341	51.538	34.197	20.981
	5.828	49.229	52.786	31.026	27.85
	5.402	41.669	30.056	47.885	101.59
	4.369	50.811	29.855	52.956	89.893
	4.684	16.836	30.528	18.34	63.763
	4.692	36.994	27.018	26.803	48.367
	4.119	48.124	13.686	27.539	35.115
	5.088	56.342	20.444	33.203	60.851
	5.054	17.671	16.957	27.725	38.736
	3.933	15.321	22.257	27.649	8.36
	4.927	10.703	34.806	26.644	44.416
	5.353	8.3	19.531	28.504	31.77
	5.147	15.83	22.017	89.258	39.489
	5.215	13.189	21.329	108.865	24.828
	6.287	43.664	58.301	38.768	24.615
	5.735	63.991	42.843	33.369	15.13
	4.788	8.119	45.601	22.93	115.5
	5.054	8.078	21.193	21.585	52.309
	4.219	39.394	22.033	30.472	41.101
	5.215	46	52.62	26.255	56.495
	5.214	53.343	103.194	24.904	55.896
	5.75	24.571	41.89	29.72	26.927
	5.695	19.909	53.628	30.735	37.045
	5.494	28.754	37.226	25.429	28.328
	4.258	19.055	48.91	29.333	39.816
	6.876	33.523	25.689	99.881	65.934
	7.174	34.922	22.275	26.562	53.511
	5.138	9.121	23.454	30.716	38.139
	4.37	15.361	41.617	24.832	17.869
	6.35	89.654	20.445	29.159	121.08
	4.523	96.407	56.969	88.584	26.696
	4.084	84.306	39.031	30.78	23.806
	4.171	97.342	23.215	23.847	23.655
	10.058	5.197	28.14	25.284	25.048
	6.746	14.284	41.569	22.022	26.449
	4.359	34.47	36.087	106.702	18.308
	4.686	30.162	46.338	56.611	37.992
	6.555	17.236	34.328	48.334	23.635
	6.587	21.154	37.786	48.336	21.962
	5.193	6.901	28.412	23.776	19.671
	6.563	9.425	24.908	53.574	22.984
	7.771	19.305	20.749	48.285	23.353
	6.229	28.09	17.907	35.575	24.146
	5.902	46.362	48.149	30.576	34.243
	5.973	70.668	60.671	36.36	13.617
	5.595	9.68	63.74	28.289	36.2
	6.06	18.678	46.239	38.589	30.237
	5.22	16.533	21.972	38.9	23.71
	5.924	46.385	25.162	26.92	25.051
	6.727	25.91	45.726	56.441	19.158
	7.216	47.857	75.44	83.159	20.362
	6.951	44.377	48.514	53.119	21.364
	6.371	81.238	57.092	40.469	20.476
	5.835	89.497	60.094	48.169	42.724
	5.632	56.6	43.562	22.371	42.092
	4.607	77.022	29.594	39.226	29.504
	5.887	47.543	59.778	44.223	26.701
	6.397	47.505	50.177	24.824	25.52
	5.374	52.954	42.05	32.975	23.809
	4.127	27.217	35.076	33.654	28.7
Group (BAG3) (mean intensity)	stdMCP-PH (0ng)	stdMCP-PH (5ng)	stdMCP-PH (25ng)	stdMCP-PH (100ng)	stdMCP-PH (200ng)
	12.817	27.357	35.888	46.976	46.633
	12.762	19.09	48.835	34.095	51.905
	12.294	24.469	44.303	22.642	57.516
	14.801	25.838	32.875	35.851	52.175
	14.615	14.735	20.718	32.393	27.989
	12.103	15.824	32.544	23.452	75.299
	11.738	39.277	36.277	39.845	74.453
	12.861	17.686	37.167	38.966	58.233
	14.122	42.013	36.436	30.114	48.749
	11.942	27.995	73.637	27.168	34.129
	11.781	19.624	23.627	30.657	39.897
	12.264	36.428	44.135	37.327	45.68
	14.07	34.154	44.459	62.181	44.158
	12.382	33.357	19.064	54.848	100.865
	15.269	29.231	21.446	44.778	31.225
	11.767	21.765	35.177	52.016	49.537
	12.415	23.547	38.25	40.652	47.488
	13.46	14.451	43.259	47.078	59.105
	14.932	75.344	46.302	54.932	56.292
	15.87	31.344	18.931	48.089	41.074
	13.292	20.966	21.16	33.715	45.847
	12.677	24.912	15.374	47.568	44.172
	12.7	28.08	19.184	37.84	73.181
	11.96	45.937	13.914	50.161	66.076
	12.1	52.697	43.402	74.082	67.336
	11.416	33.333	41.81	47.719	45.922
	11.12	36.857	36.862	38.611	54.091
	13.535	49.841	43.991	39.325	86.607
	13.161	23.162	26.458	51.226	47.775
	14.733	36.382	20.971	45.922	35.233
	13.095	33.461	22.649	35.451	54.753
	12.927	35.862	39.227	34.409	37.773
	13.779	54.042	42.246	44.662	53.339
	12.541	40.208	32.257	32.793	34.993
	12.361	17.023	21.623	37.846	28.489
	13.291	20.535	17.557	49.924	44.184
	12.299	22.598	19.288	39.566	57.658
	14.384	34.576	19.45	51.028	43.315
	12.944	21.875	20.265	71.347	60.168
	12.557	17.641	20.746	105.976	56.247
	14.081	19.968	42.562	73.2	53.562
	13.226	34.829	33.433	37.953	37.795
	10.589	28.796	23.661	33.164	42.497
	12.463	18.496	42.898	27.462	32.225
	12.994	17.708	35.279	49.238	43.782
	13.276	21.81	23.397	79.706	72.958
	12.073	17.032	47.901	42.945	25.412
	13.429	17.902	47.441	33.477	25.509
	13.357	28.397	32.775	29.933	52.046
	12.945	33.207	38.995	36.934	58.102
	16.087	40.076	14.552	61.949	72.776
	12.315	14.422	18.931	65.953	50.599
	11.33	25.266	17.218	68.778	44.694
	13.768	21.972	12.982	67.307	37.19
	13.965	26.896	31.824	29.778	49.003
	14.393	20.24	49.17	40.396	63.071
	13.295	18.681	75.218	39.835	17.635
	14.166	25.808	23.951	68.822	32.782
	14.094	40.3	22.011	96.819	31.249
	15.945	41.253	30.316	45.055	83.595
	14.284	19.238	18.531	42.305	58.33
	13.694	24.011	30.43	61.647	101.191
	15.211	29.336	24.25	46.581	75.513
	13.962	49.71	25.724	64.347	50.942
	11.982	47.335	45.365	48.241	45.37
	12.89	50.867	16.5	27.714	145.861
	13.535	34.28	16.806	26.89	125.935
	13.545	36.292	44.27	23.398	45.841
	14.709	36.347	32.309	32.199	72.688
	14.557	24.945	41.112	31.105	58.433
	12.186	39.356	33.94	41.386	52.525
	14.547	17.669	20.323	61.878	52.724
	14.819	33.073	26.917	50.139	24.045
	15.218	30.513	29.462	49.246	48.528
	16.713	41.506	24.153	31.978	60.652
	12.771	56.616	31.831	34.036	23.675
	11.596	23.622	32.594	33.56	36.009
	11.983	23.627	22.572	57.961	41.245
	12.158	22.656	20.132	54.285	48.788
	11.089	22.576	25.593	42.574	63.13
	11.443	38.397	27.184	34.811	57.466
	14.176	26.955	20.55	30.661	31.749
	13.018	55.219	22.161	52.795	61.21
	13.041	38.92	33.842	52.717	33.12
	14.487	19.433	29.644	43.089	31.181
	11.346	25.857	22.235	35.429	39.5
	12.722	21.677	22.354	53.016	30.528
	12.453	16.047	46.546	38.741	28.921
	12.732	30.219	77.978	30.485	41.831
	11.961	22.047	62.971	49.393	37.741
	12.116	19.658	70.839	50.286	57.174
	12.331	30.947	36.284	20.021	64.429
	12.415	18.095	44.618	46.199	49.762
	13.428	24.112	38.419	53.226	48.203
	12.528	30.479	23.608	26.512	84.34
	12.653	33.688	54.009	77.37	46.512
	12.572	24.75	57.27	47.368	63.009
	14.499	22.959	58.908	61.471	42.276
	14.671	18.546	58.336	62.595	34.039
	14.305	17.824	58.106	45.102	35.788

## Sheet: Fig. 4b
Group (miniCMV) (miniCMV-BFP-TriTag) (mean intensity)	CRISPRa-SPH control	CRISPRa-SPH	CRISPRa-VPR control	CRISPRa-VPR	Narta control	Narta	Narta + CRISPRa-SPH	Narta + CRISPRa-VPR
	5.778	37.367	6.174	15.862	7.715	61.556	148.149	63.622
	5.639	13.363	8.87	7.931	3.488	70.911	158.948	32.275
	4.482	7.274	6.544	7.735	5.438	22.489	156.932	209.061
	4.781	8.425	5.501	26.539	4.342	71.702	104.165	75.93
	6.839	20.194	4.121	14.155	5.863	26.541	157.829	93.491
	5.567	8.58	5.317	8.52	4.139	15.288	75.422	71.345
	5.987	10.922	9.78	8.842	6.801	23.316	64.591	101.022
	5.523	7.435	7.602	8.271	5.275	32.321	117.365	57.854
	5.584	24.57	9.217	24.712	5.491	51.468	126.545	40.129
	5.925	16.816	4.241	25.27	4.965	40.805	68.033	58.156
	4.424	10.842	6.605	16.876	4.974	41.627	38.568	63.156
	4.871	12.442	5.196	26.941	10.004	9.042	51.627	141.612
	6.423	8.048	4.824	11.3	4.034	59.432	47.305	82.178
	3.721	7.663	4.023	22.529	7.285	8.652	71.402	85.107
	3.662	12.332	5.65	24.148	5.6	34.93	71.938	96.647
	3.32	4.788	6.874	14.667	7.509	39.369	84.409	74.356
	3.414	13.978	7.972	23.444	4.839	17.477	39.869	54.07
	4.575	10.649	7.952	14.463	3.995	81.505	68.614	49.801
	4.067	14.983	6.752	17.034	4.17	46.65	49.719	255.457
	4.261	24.723	3.892	20.084	5.796	46.504	187.637	243.112
	3.915	17.286	4.686	19.055	5.934	45.102	145.148	324.197
	4.065	16.446	4.676	25.358	4.006	20.971	67.686	89.506
	4.545	26.485	4.697	18.855	3.852	26.56	68.945	310.999
	4.549	24.443	4.295	23.275	3.914	21.76	35.987	213.402
	4.176	27.345	4.792	17.903	5.268	12.154	60.934	72.301
	5.068	27.125	6.391	24.298	5.787	31.288	24.62	69.581
	4.927	16.841	8.833	19.724	5.321	44.774	96.496	40.539
	3.377	20.731	3.203	13.209	4.495	39.602	92.4	95.028
	4.938	11.644	7.257	7.647	4.57	105.465	94.819	51.77
	4.352	12.833	7.87	17.793	4.424	54.381	22.036	89.62
	3.703	12.814	10.22	18.987	4.292	28.456	27.543	57.229
	5.612	14.364	11.981	12.089	4.013	29.431	102.907	41.692
	6	22.025	4.738	14.196	4.634	67.671	73.412	141.513
	4.631	8.741	6.166	8.692	4.951	109.266	96.326	69.494
	5.925	10.64	6.584	12.989	6.083	115.412	38.491	34.729
	4.309	7.852	4.676	36.785	4.072	36.587	127.569	151.986
	3.828	14.785	6.329	37.4	4.691	30.644	117.557	690.448
	3.739	46.315	6.557	34.508	3.68	49.761	65.782	792.607
	4.441	57.556	5.577	26.391	3.954	95.03	52.785	202.822
	6.765	18.176	5.138	23.304	3.735	228.143	42.277	362.616
	4.195	8.079	6.421	30.321	4.116	183.965	58.112	102.153
	3.823	13.566	3.683	30.382	3.949	113.089	50.369	210.811
	6.166	15.27	5.948	14.1	4.449	20.787	50.711	146.906
	6.061	8.45	5.85	7.749	3.601	111.733	59.31	327.412
	3.683	14.589	7.083	17.698	3.29	16.366	71.285	70.356
	5.798	12.613	4.443	9.588	4.36	84.165	93.403	48.614
	5.603	100.94	6.723	23.176	4.627	47.193	95.384	134.239
	3.892	132.374	7.405	67.116	3.913	81.295	75.63	84.223
	5.321	37.37	4.969	38.489	4.063	48.622	76.777	57.954
	5.493	36.24	4.161	28.353	4.277	121.226	208.386	133.086
	3.285	38.773	7.438	17.985	4.895	39.099	24.68	132.203
	4.487	13.724	10.01	11.849	3.499	27.501	42.233	75.499
	3.656	13.301	9.746	24.087	3.114	18.939	19.559	65.863
	6.607	14.909	9.178	35.745	3.977	77.877	25.613	60.476
	5.197	42.618	4.124	28.306	6.996	72.52	17.573	73.007
	5.04	10.655	8.801	10.098	5.747	50.264	46.762	76.102
	9.257	19.08	9.175	6.361	6.283	100.624	16.943	50.033
	8.739	8.162	7.356	11.474	6.089	77.121	329.134	61.425
	6.132	10.169	5.969	19.767	6.213	90.823	323.436	232.483
	5.313	38.48	5.751	25.459	5.264	46.999	230.713	207.291
	6.624	53.68	4.765	8.164	6.017	9.297	162.169	98.059
	6.853	8.655	8.322	14.731	4.808	7.743	63.218	193.629
	8.219	8.183	9.633	24.944	4.202	176.973	122.213	636.991
	4.629	13.791	4.979	35.39	5.954	202.118	136.412	117.313
	3.598	27.072	4.857	38.362	5.298	140.55	74.518	504.528
	3.919	11.272	7.369	16.015	4.592	144.68	142.749	493.205
	4.55	7.615	5.47	19.461	5.488	87.849	73.717	80.989
	4.57	6.16	5.632	20.549	4.554	46.953	226.477	278.008
	5.089	16.401	7.743	21.439	5.045	41.326	165.941	291.522
	6.832	12.068	6.044	21.912	9.547	268.817	90.799	63.815
	6.617	15.107	5.724	27.22	13.829	258.599	125.565	67.778
	4.214	14.593	5.486	9.395	5.29	39.905	39.948	288.312
	4.476	5.201	9.241	41.73	11.6	38.034	15.744	403.007
	6.938	23.891	8.521	18.913	22.995	32.71	44.166	178.51
	5.243	17.643	5.514	6.517	8.014	80.021	26.569	169.127
	6.339	7.723	10.145	26.809	4.836	99.529	33.611	42.997
	5.655	16.684	8.073	11.554	5.908	49.757	15.941	317.429
	3.979	9.288	8.219	19.261	6.664	41.185	212.399	154.711
	4.53	12.36	5.383	7.917	6.725	7.654	38.286	177.171
	4.867	9.437	6.575	8.57	3.994	15.547	61.574	465.976
	3.92	34.292	9.369	10.364	4.86	173.743	27.569	196.48
	5.495	13.57	7.398	8.713	6.023	180.368	45.901	415.819
	4.409	13.688	7.649	7.919	4.874	180.76	181.389	294.269
	3.219	13.676	9.936	10.025	7.364	202.716	50.488	329.805
	6.376	21.904	4.874	9.074	10.669	27.36	41.996	401.138
	4.336	10.459	3.478	32.127	8.728	38.301	26.765	542.157
	4.78	10.065	5.128	11.012	4.318	81.2	33.967	216.456
	5.021	18.658	5.082	9.568	7.625	115.083	69.661	193.465
	5.625	11.787	5.061	14.871	5.154	127.006	40.804	117.281
	5.683	17.846	4.938	25.116	5.487	169.418	125.348	102.325
	7.397	12.821	6.075	42.437	10.236	179.939	93.607	380.218
	3.741	7.804	6.52	9.188	5.446	121.089	78.72	109.612
	3.541	13.546	7.099	15.819	6.235	32.55	37.863	87.13
	3.098	6.749	6.09	20.588	6.559	129.911	59.571	51.395
	4.323	36.073	4.962	10.222	4.827	76.727	78.382	183.842
	4.113	25.219	4.344	11.388	8.524	28.471	24.812	190.914
	3.847	14.398	4.168	23.354	9.189	65.239	84.728	141.021
	3.498	8.393	4.205	7.671	5.319	28.377	242.617	58.649
	3.495	10.412	3.546	13.924	7.669	72.797	146.334	48.532
	3.963	10.321	4.408	40.979	6.57	63.808	128.106	72.343
Group (BAG3) (BAG3-BFP-TriTag) (mean intensity)	CRISPRa-SPH control	CRISPRa-SPH	CRISPRa-VPR control	CRISPRa-VPR	Narta control	Narta	Narta + CRISPRa-SPH	Narta + CRISPRa-VPR
	11.063	16.947	10.805	38.782	13.618	58.959	64.346	127.461
	11.346	28.265	10.534	36.511	13.248	66.796	104.278	86.954
	9.46	24.998	9.62	22.03	12.85	34.432	25.926	90.797
	10.671	30.808	14.054	26.148	12	27.944	69.218	76.062
	9.458	18.983	10.337	45.675	10.64	37.612	87.082	85.032
	10.695	12.97	10.867	10.972	10.539	33.108	83.999	80.408
	10.561	15.95	12.233	17.476	12.315	29.688	28.791	31.035
	11.567	50.202	11.571	21.355	13.667	39.891	52.702	16.959
	12.133	22.5	9.236	33.062	10.837	44.718	77.499	56.32
	14.364	43.315	10.09	20.023	10.633	64.27	29.177	51.872
	12.219	24.659	10.593	14.67	13.392	52.617	57.183	25.734
	11.566	55.474	11.457	22.927	13.037	24.402	94.303	39.863
	10.39	18.398	12.194	23.038	11.245	19.73	69.511	69.484
	10.004	16.753	12.426	19.513	11.489	21.728	91.374	64.717
	11.267	19.021	11.153	44.644	10.937	20.843	125.744	43.012
	12.059	26.895	13.947	27.038	10.049	12.79	52.742	80.84
	10.925	24.208	12.771	30.538	10.974	17.393	90.456	60.055
	10.996	29.925	11.15	26.972	11.375	19.908	136.184	102.633
	7.859	27.411	10.919	20.703	11.871	23.492	127.198	85.953
	13.177	24.648	9.993	21.258	11.438	19.312	103.284	46.66
	11.971	18.918	11.635	29.117	11.055	22.175	22.675	74.351
	12.726	23.607	11.521	26.123	12.119	15.267	23.704	131.047
	12.473	24.61	11.544	29.69	12.648	19.533	45.578	130.181
	10.849	24.591	11.21	30.541	17.583	15.876	50.25	115.271
	11.305	17.901	10.243	17.58	12.406	20.076	92.99	40.435
	11.951	17.477	10.356	30.181	13.402	13.307	27.65	85.643
	11.539	30.417	9.97	35.758	11.249	34.43	32.06	76.493
	11.175	18.365	13.216	21.498	11.015	28.827	39.983	160.116
	11.975	49.285	11.733	28.038	12.426	25.516	44.469	165.179
	12.682	15.736	12.636	19.366	12.004	31.71	36.673	65.062
	10.569	13.507	10.789	28.255	11.14	28.921	62.831	62.936
	13.901	35.875	10.842	15.217	11.643	33.679	32.942	91.933
	13.663	45.777	12.808	38.435	14.133	31.177	19.285	85.781
	11.424	24.631	12.722	39.259	13.215	17.703	16.628	98.343
	12.682	15.78	10.576	56.267	18.096	25.984	15.86	126.588
	10.796	11.721	10.983	37.209	18.091	36.473	20.749	32.33
	11.226	17.783	11.723	29.318	13.361	28.915	119.64	75.111
	11.456	17.038	10.833	46.174	13.107	29.152	103.073	61.97
	12.361	22.694	10.865	49.634	12.698	29.245	41.652	115.061
	9.506	31.717	11.025	37.543	12.993	28.427	64.385	49.549
	9.028	39.551	12.312	19.083	16.099	22.025	78.922	45.559
	10.131	12.663	11.345	19.717	11.809	19.976	98.664	25.166
	12.19	48.827	14.477	38.269	11.17	20.038	119.762	28.55
	9.453	57.112	13.282	40.768	12.524	30.911	72.139	62.049
	10.77	38.524	11.816	48.227	11.501	31.096	48.058	15.934
	11.211	46.165	12.168	41.265	12.842	20.483	52.539	20.955
	10.762	24.629	10.811	37.459	11.689	30.142	131.702	96.561
	9.475	73.219	12.112	37.578	11.803	14.568	97.303	102.223
	13.318	51.182	13.201	36.999	10.738	20.435	100.208	95.62
	11.473	58.269	12.423	29.358	11.655	17.454	63.221	78.021
	11.162	46.996	15.971	25.063	16.045	18.693	95.06	52.753
	10.773	27.907	12.662	23.485	11.7	14.311	110.4	68.884
	10.227	26.039	10.612	20.07	11.455	16.771	62.028	197.674
	11.534	53.236	12.088	19.375	11.433	20.259	92.762	116.378
	9.971	30.35	12.569	22.635	10.449	15.761	100.331	204.013
	12.059	29.035	10.887	25.014	16.78	21.508	70.849	146.228
	11.56	31.766	10.793	26.552	13.842	32.671	89.562	151.984
	11.71	32.185	9.324	18.193	14.127	27.358	107.056	71.782
	11.339	33.847	9.813	22.81	12.983	31.143	116.261	133.172
	11.321	28.651	12.542	15.326	12.66	27.679	80.412	161.203
	9.477	25.797	13.572	24.482	12.417	40.239	75.692	110.31
	11.188	17.746	10.909	29.086	11.417	41.519	76.643	151.607
	11.889	14.83	11.103	27.374	11.845	35.344	65.709	154.382
	10.591	83.923	12.146	30.164	11.543	34.098	49.298	102.365
	11.362	18.641	11.132	15.795	11.319	31.052	18.598	123.669
	11.546	15.896	11.05	17.057	11.021	50.421	29.026	178.038
	10.57	46.264	11.923	24.147	10.587	39.747	19.433	215.004
	9.873	26.273	9.67	29.401	12.257	18.088	17.452	197.103
	9.292	62.673	12.805	26.741	13.182	18.694	72.649	161.859
	12.023	28.907	12.811	24.672	11.545	21.201	87.992	139.445
	11.267	17.476	12.585	21.609	13.269	19.222	60.225	80.646
	11.019	25.822	13.322	25.235	12.158	24.344	74.688	80.711
	12.35	21.239	13.831	26.131	13.004	30.328	77.778	144.604
	11.538	36.85	14.182	31.123	13.234	17.254	63.163	140.1
	10.976	22.396	11.46	49.358	10.389	42.056	63.314	161.817
	10.141	12.829	11.15	24.638	10.107	26.533	65.829	180.304
	10.06	26.136	10.89	55.468	12.197	17.836	38.528	174.45
	10.505	92.901	9.521	31.234	10.176	15.594	34.891	104.149
	11.1	62.424	10.95	38.753	10.144	20.124	31.488	67.795
	8.855	29.69	10.601	21.509	10.861	21.899	87.039	61.086
	12.356	16.943	12.453	24.341	12.627	24.748	114.611	86.09
	11.528	30.843	13.396	26.37	12.653	18.214	45.142	68.048
	12.072	18.899	12.453	28.598	9.49	22.113	34.297	56.077
	10.084	46.353	12.53	26.459	10.592	26.15	44.36	80.249
	8.91	35.851	10.659	24.79	10.761	25.319	69.68	110.769
	11.927	28.179	11.065	19.076	13.584	17.353	65.402	108.736
	13.658	41.242	11.474	48.683	13.835	76.03	55.062	87.703
	11.571	23.974	9.656	55.178	14.47	18.151	46.987	77.315
	12.828	40.196	12.912	79.805	12.486	17.07	43.928	18.99
	11.331	36.241	11.186	49.995	11.068	27.774	62.087	189.925
	12.317	46.197	11.856	25.168	10.151	25.597	57.862	139.946
	10.406	56.738	9.653	42.131	10.408	30.23	80.895	164.216
	10.558	29.917	9.391	40.672	10.311	21.359	115.127	219.057
	12.895	26.978	13.382	45.522	11.983	14.787	114.515	128.711
	9.529	23.951	13.806	39.599	20.508	29.12	71.032	92.105
	13.055	57.829	11.457	26.053	12.213	29.302	110.105	47.542
	13.713	50.795	11.993	53.626	11.505	15.988	175.687	193.762
	11.806	37.709	12.22	35.694	14.506	24.256	71.683	66.714
	10.943	21.084	11.815	39.532	12.582	19.366	73.755	25.94
	10.206	75.816	12.113	36.713	11.701	26.434	66.535	25.091
Group (LMNA) (BFP-TriTag-LMNA) (mean intensity)	CRISPRa-SPH control	CRISPRa-SPH	CRISPRa-VPR control	CRISPRa-VPR	Narta control	Narta	Narta + CRISPRa-SPH	Narta + CRISPRa-VPR
	4.961	14.639	5.575	13.804	5.779	58.983	41.215	34.988
	5.115	12.834	4.192	11.259	4.377	60.89	16.46	47.653
	5.021	15.55	3.895	12.164	4.406	38.95	12.586	80.922
	5.056	21.309	3.93	12.018	4.263	78.692	17.147	93.999
	4.381	18.065	3.813	16.038	5.122	76.974	8.858	72.881
	4.45	14.91	4.301	14.759	5.438	19.409	9.842	63.856
	5.831	20.968	5.766	26.996	5.104	23.115	32.652	70.13
	5.509	26.349	6.153	27.526	4.856	26.79	104.398	169.764
	7.082	17.907	4.843	32.639	3.946	58.322	71.797	35.816
	5.31	28.169	5.115	28.858	5.52	65.662	81.433	39.632
	8.039	12.901	4.531	31.674	5.85	50.594	97.884	210.023
	5.728	22.222	5.13	13.807	6.029	58.005	66.082	169.525
	4.36	22.361	4.207	22.743	7.72	66.512	47.808	107
	5.727	46.994	4.263	52.412	5.634	66.102	53.103	59.052
	6.383	41.333	5.892	68.19	4.851	68.846	108.269	56.108
	4.619	23.093	5.031	37.772	3.891	80.167	98.389	30.548
	4.349	52.514	4.489	37.726	4.552	62.122	95.296	28.062
	6.378	50.596	7.043	24.595	4.802	66.035	54.183	168.077
	5.737	31.154	6.684	58.796	5.377	40.907	54.391	58.847
	5.406	22.743	4.041	59.897	5.341	50.061	54.294	40.649
	6.511	22.107	4.1	39.486	5.022	49.338	100.188	16.787
	4.715	24.353	5.093	28.659	5.104	32.584	116.112	14.507
	4.784	21.229	4.331	27.059	4.468	102.39	67.362	25.561
	5.545	19.851	4.167	24.738	4.995	134.397	61.39	17.705
	4.289	12.136	4.223	23.913	5.082	63.21	39.828	138.926
	5.292	12.652	4.364	20.425	5.241	95.29	36.762	141.502
	5.214	39.635	4.247	20.591	5.758	58.791	35.332	193.655
	6.252	28.271	5.469	18.363	5.296	73.034	46.143	197.991
	4.407	42.303	4.173	42.967	5.446	54.713	29.283	55.429
	5.584	33.06	4.02	46.387	4.267	67.286	39.839	34.384
	5.038	25.527	4.168	14.601	4.361	105.554	38.924	53.111
	4.05	32.559	4.603	14.022	6.591	95.38	43.203	23.666
	3.915	32.079	4.707	31.506	5.696	40.265	80.503	23.214
	4.119	25.006	4.723	15.403	5.151	59.331	94.33	21.522
	4.556	19.887	4.397	7.25	4.161	58.917	52.371	26.484
	4.224	18.662	5.199	6.257	4.247	61.808	46.47	199.735
	4.679	16.455	4.581	14.634	5.437	18.926	50.537	92.461
	3.885	23.313	5.887	12.59	4.866	46.983	50.545	100.447
	4.392	14.281	5.922	9.785	5.799	54.764	75.908	157.333
	5.231	16.789	5.111	25.839	6.336	15.181	67.521	153.94
	6.484	19.202	5.329	20.428	5.688	40.076	60.135	91.897
	4.589	11.817	4.619	68.347	5.655	24.401	70.5	76.063
	4.894	12.422	5.222	64.234	4.958	59.613	33.58	67.279
	4.235	9.52	4.775	12.355	4.945	65.686	43.806	66.975
	5.007	28.574	5.493	18.33	4.958	39.451	44.581	22.056
	6.127	21.783	5.371	15.207	6.842	106.836	37.47	29.161
	3.884	25.456	6.231	14.212	6.333	65.904	123.626	28.349
	4.968	28.778	4.545	23.772	3.911	59.132	103.735	22.104
	5.387	29.804	4.769	23.48	4.229	63.324	98.549	20.022
	5.851	21.794	5.269	14.367	3.677	38.831	85.542	15.8
	6.749	18.92	4.396	13.244	3.956	66.696	43.214	18.489
	4.548	16.925	5.426	20.921	3.994	33.593	28.551	52.863
	4.419	29.05	5.865	32.934	4.264	42.128	28.462	31.637
	5.805	26.955	5.412	35.463	4.691	15.683	120.06	39.42
	4.512	31.513	5.438	16.607	8.1	25.983	95.894	26.132
	5.479	34.832	3.634	37.451	5.6	44.892	55.491	35.159
	4.319	32.283	5.516	44.281	6.574	57.517	60.229	41.053
	4.102	19.395	5.314	51.624	7.139	54.2	21.373	43.588
	4.233	21.361	4.418	61.593	10.24	54.356	22.754	82.585
	3.613	25.261	4.445	40.944	4.303	41.074	26.109	108.808
	4.374	15.038	4.458	35.333	3.769	37.389	26.537	71.094
	4.397	15.522	5.968	32.598	4.522	45.699	121.41	86.866
	4.991	39.764	7.612	34.182	6.198	34.835	116.994	21.727
	5.229	25.591	4.925	35.957	4.27	33.084	128.654	92.999
	4.005	24.83	5.021	22.589	4.655	70.706	98.182	80.528
	4.253	48.816	4.739	30.997	4.716	97.729	20.18	38.068
	4.148	27.473	4.633	42.333	4.591	85.06	67.714	37.077
	6.059	21.787	6.177	42.516	5.391	49.692	28.329	222.359
	4.46	20.302	4.938	34.894	4.741	29.14	53.132	176.062
	5.747	17.044	5.095	36.026	5.421	23.674	72.257	41.349
	4.903	15.503	6.406	32.457	5.862	36.66	168.497	48.944
	5.24	18.524	5.785	26.73	5.805	47.522	145.728	150.065
	5.303	11.494	4.994	37.061	5.853	42.559	169.529	117.622
	5.872	21.201	5.121	29.85	4.792	39.324	156.494	88.347
	5.166	24.549	6.2	38.445	4.532	28.862	32.594	87.704
	4.437	25.909	5.953	37.615	4.466	31.74	43.482	62.78
	5.73	25.68	6.626	25.007	4.914	67.365	32.891	39.623
	7.131	11.375	5.915	26.677	4.793	52.714	49.887	43.327
	5.488	28.972	6.442	31.541	5.074	31.446	53.239	40.998
	6.803	25.886	5.728	15.715	5.309	27.435	33.314	36.22
	4.08	27.595	5.031	29.441	5.393	70.538	41.938	44.897
	4.391	20.309	4.857	27.888	6.564	67.193	35.805	47.263
	5.52	23.719	6.005	16.584	5.906	70.315	36.439	75.827
	3.686	57.771	5.103	26.433	6.795	41.537	42.928	88.527
	4.937	57.518	5.304	26.029	6.947	36.132	17.844	109.102
	3.966	15.455	5.452	58.022	6.517	74.927	25.375	90.758
	4.827	15.144	5.959	21.28	3.916	79.964	85.619	133.136
	4.661	20.721	5.266	22.059	5.059	107.796	85.898	88.816
	4.51	16.505	5.905	33.163	5.098	86.19	92.873	81.351
	4.127	15.627	4.44	32.242	4.813	62.741	88.267	128.458
	4.648	19.698	4.185	47.671	3.556	66.053	74.66	135.639
	4.802	17.42	4.539	51.991	5.488	51.778	70.973	145.161
	4.865	13.632	6.053	36.166	5.775	48.936	113.512	143.284
	5.518	16.548	6.49	28.488	5.208	31.533	81.893	137.718
	4.215	37.505	5.998	23.47	4.924	32.15	116.731	155
	5.455	15.965	4.277	24.374	4.869	56.55	54.686	133.704
	3.915	17.862	4.822	20.933	5.268	44.013	33.074	100.347
	6.905	23.144	7.882	22.373	4.49	44.033	28.849	114.462
	3.862	21.626	6.833	16.014	4.857	35.788	92.304	38.267
	3.382	16.688	6.229	16.54	4.866	33.729	72.781	64.652
Group (HPDL) (HPDL-BFP-TriTag) (mean intensity)	CRISPRa-SPH control	CRISPRa-SPH	CRISPRa-VPR control	CRISPRa-VPR	Narta control	Narta	Narta + CRISPRa-SPH	Narta + CRISPRa-VPR
	6.87025	11.6258	7.0665	9.86225	6.50725	11.3422	10.8818	14.6675
	7.01325	12.6082	7.51175	10.5582	7.40325	12.3325	13.6303	15.1445
	7.22225	13.0085	7.98975	12.2517	7.624	13.283	14.2103	15.503
	7.34625	13.6665	8.2075	12.6225	7.70525	13.668	15.0467	16.6005
	8.00925	14.238	8.38975	13.6043	8.508	14.2308	15.1665	16.729
	8.079	14.3658	8.515	14.0282	8.58425	14.27	16.2207	17.7052
	8.5405	14.391	8.518	14.491	8.70425	14.492	16.2832	17.7443
	8.925	14.7378	8.694	14.8202	8.81025	14.5533	16.453	17.7905
	9.0355	15.0922	8.99925	14.8562	8.85875	15.663	17.1085	17.907
	9.04675	15.285	9.00025	15.164	8.937	15.814	17.1825	18.1537
	9.1355	15.3722	9.126	15.512	8.93875	16.23	18.0918	18.1928
	9.14375	15.3842	9.234	15.8112	8.974	16.381	18.4847	18.2342
	9.179	15.3975	9.3425	15.8552	9.36025	17.107	18.7318	19.5443
	9.3205	15.6163	9.362	15.8865	9.55625	17.223	18.951	19.92
	9.3275	15.808	9.40075	15.9992	9.72575	17.7297	19.0527	20.3607
	9.506	15.872	9.457	16.2022	9.8105	17.8588	19.143	20.5282
	9.5895	16.1752	9.5175	16.5948	10.145	18.5435	19.4292	21.7958
	9.6455	16.2757	9.61275	16.6685	10.2163	18.7608	19.4655	22.8395
	9.71625	16.3585	9.74275	16.695	10.291	18.999	20.0338	23.0892
	9.74225	16.6125	9.7925	16.8845	10.361	19.318	20.0783	23.7237
	9.77125	16.6782	9.88275	16.9582	10.3983	19.5705	20.5553	24.0613
	9.93225	16.9507	9.93275	17.125	10.4793	19.7315	20.6202	24.424
	9.97975	17.4907	9.96525	17.3562	10.7055	19.922	21.0328	24.7655
	10.0073	17.5245	10.0203	17.4713	10.721	19.9647	22.0072	25.1627
	10.235	17.6	10.1645	17.8295	11.054	21.4582	22.0407	25.4513
	10.2532	17.8087	10.1955	17.842	11.0567	22.6145	22.6608	26.0585
	10.2752	17.9572	10.2543	18.4273	11.184	22.6273	23.5508	27.954
	10.4433	18.4062	10.3172	18.764	11.2302	22.9585	23.8385	30.804
	10.4712	18.4668	10.5075	18.9402	11.295	22.9728	24.399	32.5825
	10.4903	18.6665	10.5228	19.317	11.331	23.453	26.1075	32.6317
	10.5152	19.4402	10.5663	19.9335	11.3598	23.5678	26.4563	33.0585
	10.5445	19.5688	10.7797	20.1253	11.3908	26.994	27.3002	33.1235
	10.633	19.571	10.9125	20.2207	11.459	27.3347	31.093	34.0615
	10.776	19.7477	10.9475	20.3377	11.5475	27.5867	31.4168	34.4547
	11.0017	19.7922	11	20.4492	12.0083	28.5248	32.9603	34.4635
	11.0058	20.1675	11.022	20.923	12.026	29.292	33.8535	35.8813
	11.0265	20.1883	11.04	20.9417	12.0297	30.2525	37.3047	36.3345
	11.3145	20.6923	11.172	21.0175	12.2338	30.74	37.397	36.4768
	11.4678	20.9007	11.2948	21.1388	12.2363	30.9208	37.4655	37.0153
	11.4937	20.9623	11.341	21.3412	12.46	32.0652	37.5805	37.726
	11.5243	21.2218	11.5675	21.6065	12.5668	32.8672	38.793	38.7133
	11.6308	22.0493	11.6025	21.7795	12.567	38.5005	39.1703	39.8828
	11.795	22.1642	11.6107	21.9305	12.6035	38.805	40.641	40.552
	11.8495	23.0418	11.6137	21.9733	12.7605	39.357	40.974	40.7295
	11.8648	24.3223	11.6365	22.0265	12.8695	40.8922	41.28	41.9455
	11.9977	24.6238	11.6988	22.1388	12.9467	42.0335	43.1392	43.7807
	12.014	24.6298	11.8065	22.4213	13.0512	43.1095	43.3755	44.986
	12.1	24.763	11.9512	22.974	13.1192	44.5988	44.3982	47.3683
	12.1052	25.2997	12.0143	23.0117	13.1278	48.455	48.204	47.4427
	12.3027	27.0203	12.026	23.764	13.145	48.706	48.624	48.795
	12.3945	27.319	12.348	23.9575	13.373	48.764	50.5408	49.4445
	12.4505	27.32	12.4578	24.13	13.3825	50.0592	50.5857	49.8175
	12.6028	27.544	12.5977	24.955	13.4072	51.0147	52.5267	51.1265
	12.9128	28.626	12.6807	25.5472	13.642	51.356	54.006	51.6305
	12.9488	28.71	12.6945	25.5568	13.65	53.717	56.3757	53.088
	12.9998	29.064	12.755	25.8015	13.654	53.8073	57.602	57.2335
	13.0252	31.525	12.882	26.5718	13.8038	53.9335	57.9757	57.2692
	13.0365	31.7785	12.9352	26.9758	13.821	55.257	59.1517	57.7212
	13.0557	32.5735	13.063	27.1017	13.8283	55.6895	59.1733	57.8315
	13.1177	32.6157	13.0695	27.2987	13.8663	56.4555	67.682	59.0543
	13.151	32.7248	13.0895	28.0012	13.9675	56.4597	67.932	59.7225
	13.3547	32.8477	13.1367	28.092	13.9863	58.839	70.268	60.548
	13.5322	33.0065	13.1512	28.1032	14.0385	59.1505	72.03	63.0172
	13.578	33.8092	13.2227	28.178	14.1128	59.589	72.8525	63.0983
	13.6315	34.3002	13.2707	28.8493	14.1565	59.8762	73.884	66.919
	13.6645	34.5827	13.3163	29.103	14.3595	60.2407	77.4015	66.935
	13.6795	36.0495	13.4307	29.2072	14.4105	63.0802	78.0155	72.8907
	13.7692	36.4173	13.4857	29.6157	14.4132	66.0012	79.1515	73.079
	13.7792	37.064	13.614	29.7727	14.4335	66.8607	81.2775	73.9278
	13.8268	37.4108	13.6595	30.1917	14.5988	67.405	83.9485	75.5387
	13.944	37.7815	13.804	30.2207	14.8185	68.8337	84.398	81.122
	14.2635	38.402	13.8153	30.8438	14.9045	69.1792	85.896	81.8443
	14.3038	39.5662	13.8927	31.524	15.0455	70.8217	85.9062	81.8482
	14.4168	40.2097	13.9228	31.8235	15.0808	71.0545	90.463	83.6178
	14.49	40.3038	13.9458	31.8375	15.4815	72.3042	91.302	87.3785
	14.4917	41.2385	14.0593	32.117	15.5478	73.3415	91.8935	89.0905
	14.4945	42.2032	14.2208	32.225	15.658	74.0665	92.7635	90.015
	14.669	42.8558	14.3148	33.4012	15.6788	76.8775	96.2392	91.29
	14.9977	43.764	14.3805	34.138	15.8635	81.8738	97.0918	93.8815
	14.9995	46.555	14.5485	34.3353	15.8918	82.346	97.9065	98.9145
	15.009	46.762	14.6248	34.4085	15.9657	83.809	102.256	99.0115
	15.2637	47.289	14.904	34.9248	15.9772	85.3755	103.942	101.264
	15.6065	47.345	15.0137	35.9835	16.0892	86.0048	105.275	103.123
	15.8588	47.6202	15.3153	36.0962	16.1083	86.9873	113.284	104.123
	15.859	51.062	15.3242	37.409	16.265	87.057	113.555	113.353
	16.2628	52.8888	15.6852	37.7795	16.4705	87.4485	118.808	114.337
	16.3642	59.847	15.732	39.7762	16.6412	87.5948	119.277	116.342
	16.4378	63.3582	16.0523	40.0752	16.8322	88.1725	120.914	117.298
	16.7028	63.517	16.1758	41.4592	17.19	89.3975	136.486	120.252
	16.7353	66.2933	16.9375	42.0142	17.26	90.2825	139.877	122.341
	16.777	70.578	16.9982	43.7065	17.5925	101.395	151.78	122.916
	17.353	71.8275	17.0138	45.9685	17.809	105.914	152.297	123.694
	17.4435	76.2908	17.5505	46.0778	18.1575	107.604	155.435	124.76
	17.858	77.9575	17.7162	49.6073	18.1915	109.829	161.353	131.272
	18.1032	85.2597	17.8042	50.728	18.216	122.747	168.14	135.019
	18.6425	93.9668	17.8483	50.9515	18.2377	144.309	170.732	137.444
	19.8765	95.1778	18.9907	51.8302	18.403	153.067	184.791	139.836
	19.9905	95.3985	21.8957	53.9513	18.5667	168.362	192.038	143.834
	20.4752	98.1017	24.1767	61.251	18.715	189.286	221.356	167.183
	20.918	100.373	24.4755	68.3692	23.283	206.762	212.895	182.679

[truncated: 27 more sheets: Fig. 6b, Fig. 6e , Fig. 6f, Fig. 6g, Fig. 6h, Fig. 6i, Fig. 6j, sFig. 2c, sFig. 2d, sFig. 2e, sFig. 2f, sFig. 2g, sFig. 2h, sFig. 3d, sFig. 4b, sFig. 5c, sFig. 6b , sFig. 7b , sFig. 8b, sFig. 9c …]
